# Supplementary material for: Axoneme polyglutamylation regulated by Joubert syndrome protein ARL13B controls ciliary targeting of signaling molecules
Source: Nat Commun. 2018 Aug 17;9:3310. doi: 10.1038/s41467-018-05867-1 (PMC6098020; doi:10.1038/s41467-018-05867-1)
Supplement: Supplementary file 9 — Supplementary Data 1 [file 41467_2018_5867_MOESM9_ESM.xlsx]

## Sheet: ctrl vs ARL13B
	List of Bio-ID candidate proteins
Database used:	Swissprot human Jan 2016 with a reversed sequence decoy
Protein False Discovery Rate (FDR):	0.8% : percent of the listed proteins that may be false positives. Most likely to be among the 2 or 3 peptide match proteins.
Protein Identification Criteria:	> 95% probability; 2 peptide minimum; 0.1%FDR% peptide threshold
(TUPC) Total Unique Peptide Count:	number of occurances of non-identical sequences; not counting modified forms or replicates; sequences may also be present in other data base entries (proteins)
(TSC) Total Spectrum Count:	total number of spectrum associated with protein including modified forms and replicates; can be shared with other proteins
# is an arbitrarily assigned protein cluster number. Proteins that share some identical peptides are part of a cluster and proteins in that cluster are distinguished by decimal numbers, eg. 1.1, 1.2, 1.3, etc
All keratin matches are assumed to be contaminants and have been removed from this list, though other skin proteins may be present.
					TUPC	TUPC	EUPC	EUPC		TSC	TSC
#	Identified Proteins found exclusively or more abundant in HA-BirA-ARL13B compared to HA-BirA ctrl (sorted most different to least different)	Gene	Accession Number	Molecular Weight	HA-BirA ctrl	HA-BirA-ARL13B	HA-BirA ctrl	HA-BirA-ARL13B	fold change ARL13B / ctrl	HA-BirA ctrl	HA-BirA-ARL13B
539	Afadin OS=Homo sapiens GN=MLLT4 PE=1 SV=3	MLLT4	sp|P55196|AFAD_HUMAN	207 kDa	0	86	0	85	131	1	131
656	ADP-ribosylation factor-like protein 13B OS=Homo sapiens GN=ARL13B PE=1 SV=1	ARL13B	sp|Q3SXY8|AR13B_HUMAN	49 kDa	0	46	0	46	112	1	112
515	KN motif and ankyrin repeat domain-containing protein 2 OS=Homo sapiens GN=KANK2 PE=1 SV=1	KANK2	sp|Q63ZY3|KANK2_HUMAN	91 kDa	1	47	1	42	93	1	93
850	Catenin delta-1 OS=Homo sapiens GN=CTNND1 PE=1 SV=1	CTNND1	sp|O60716|CTND1_HUMAN	108 kDa	0	52	0	52	92	1	92
619.1	Protein scribble homolog OS=Homo sapiens GN=SCRIB PE=1 SV=4	SCRIB	sp|Q14160|SCRIB_HUMAN	175 kDa	0	60	0	57	90	1	90
414	Spectrin alpha chain, non-erythrocytic 1 OS=Homo sapiens GN=SPTAN1 PE=1 SV=3	SPTAN1	sp|Q13813|SPTN1_HUMAN	285 kDa	1	71	1	71	90	1	90
640	Extended synaptotagmin-1 OS=Homo sapiens GN=ESYT1 PE=1 SV=1	ESYT1	sp|Q9BSJ8|ESYT1_HUMAN	123 kDa	0	50	0	50	85	1	85
658	CD2-associated protein OS=Homo sapiens GN=CD2AP PE=1 SV=1	CD2AP	sp|Q9Y5K6|CD2AP_HUMAN	71 kDa	0	40	0	39	80	1	80
564.1	Disks large homolog 1 OS=Homo sapiens GN=DLG1 PE=1 SV=2	DLG1	sp|Q12959|DLG1_HUMAN	100 kDa	0	45	0	28	75	1	75
853.1	Liprin-beta-1 OS=Homo sapiens GN=PPFIBP1 PE=1 SV=2	PPFIBP1	sp|Q86W92|LIPB1_HUMAN	114 kDa	0	45	0	41	74	1	74
693	Myoferlin OS=Homo sapiens GN=MYOF PE=1 SV=1	MYOF	sp|Q9NZM1|MYOF_HUMAN	235 kDa	0	56	0	55	71	1	71
852	182 kDa tankyrase-1-binding protein OS=Homo sapiens GN=TNKS1BP1 PE=1 SV=4	TNKS1BP1	sp|Q9C0C2|TB182_HUMAN	182 kDa	0	59	0	59	71	1	71
494	Desmoglein-2 OS=Homo sapiens GN=DSG2 PE=1 SV=2	DSG2	sp|Q14126|DSG2_HUMAN	122 kDa	1	39	1	39	69	1	69
862	Band 4.1-like protein 1 OS=Homo sapiens GN=EPB41L1 PE=1 SV=2	EPB41L1	sp|Q9H4G0|E41L1_HUMAN	99 kDa	0	38	0	31	56	1	56
826	A-kinase anchor protein 12 OS=Homo sapiens GN=AKAP12 PE=1 SV=4	AKAP12	sp|Q02952|AKA12_HUMAN	191 kDa	0	39	0	39	49	1	49
672	Pseudopodium-enriched atypical kinase 1 OS=Homo sapiens GN=PEAK1 PE=1 SV=4	PEAK1	sp|Q9H792|PEAK1_HUMAN	193 kDa	0	40	0	40	48	1	48
594.1	Phosphatase and actin regulator 4 OS=Homo sapiens GN=PHACTR4 PE=1 SV=1	PHACTR4	sp|Q8IZ21|PHAR4_HUMAN	78 kDa	0	31	0	30	47	1	47
501	Myosin light chain kinase, smooth muscle OS=Homo sapiens GN=MYLK PE=1 SV=4	MYLK	sp|Q15746|MYLK_HUMAN	211 kDa	1	40	0	39	47	1	47
663	Tight junction protein ZO-1 OS=Homo sapiens GN=TJP1 PE=1 SV=3	TJP1	sp|Q07157|ZO1_HUMAN	195 kDa	0	36	0	36	45	1	45
690	Pleckstrin homology-like domain family B member 2 OS=Homo sapiens GN=PHLDB2 PE=1 SV=2	PHLDB2	sp|Q86SQ0|PHLB2_HUMAN	142 kDa	0	36	0	35	45	1	45
752	Caldesmon OS=Homo sapiens GN=CALD1 PE=1 SV=3	CALD1	sp|Q05682|CALD1_HUMAN	93 kDa	0	33	0	32	45	1	45
722	Girdin OS=Homo sapiens GN=CCDC88A PE=1 SV=2	CCDC88A	sp|Q3V6T2|GRDN_HUMAN	216 kDa	0	37	0	35	44	1	44
502	Septin-9 OS=Homo sapiens GN=SEPT9 PE=1 SV=2	SEPT9	sp|Q9UHD8|SEPT9_HUMAN	65 kDa	1	35	1	35	44	1	44
550.1	Catenin alpha-1 OS=Homo sapiens GN=CTNNA1 PE=1 SV=1	CTNNA1	sp|P35221|CTNA1_HUMAN	100 kDa	0	33	0	26	43	1	43
638.1	Triple functional domain protein OS=Homo sapiens GN=TRIO PE=1 SV=2	TRIO	sp|O75962|TRIO_HUMAN	347 kDa	0	34	0	32	43	1	43
859	LIM domain and actin-binding protein 1 OS=Homo sapiens GN=LIMA1 PE=1 SV=1	LIMA1	sp|Q9UHB6|LIMA1_HUMAN	85 kDa	0	30	0	30	43	1	43
639	Leucine-rich repeat-containing protein 16A OS=Homo sapiens GN=LRRC16A PE=1 SV=1	LRRC16A	sp|Q5VZK9|LR16A_HUMAN	152 kDa	0	37	0	37	42	1	42
851.2	Alpha-adducin OS=Homo sapiens GN=ADD1 PE=1 SV=2	ADD1	sp|P35611|ADDA_HUMAN	81 kDa	0	27	0	24	42	1	42
860	Probable ATP-dependent RNA helicase DDX58 OS=Homo sapiens GN=DDX58 PE=1 SV=2	DDX58	sp|O95786|DDX58_HUMAN	107 kDa	0	35	0	35	41	1	41
865	Tubby-related protein 3 OS=Homo sapiens GN=TULP3 PE=1 SV=2	TULP3	sp|O75386|TULP3_HUMAN	50 kDa	0	20	0	20	41	1	41
650	Uveal autoantigen with coiled-coil domains and ankyrin repeats OS=Homo sapiens GN=UACA PE=1 SV=2	UACA	sp|Q9BZF9|UACA_HUMAN	163 kDa	0	34	0	34	40	1	40
745	FERM, RhoGEF and pleckstrin domain-containing protein 1 OS=Homo sapiens GN=FARP1 PE=1 SV=1	FARP1	sp|Q9Y4F1|FARP1_HUMAN	119 kDa	0	27	0	27	40	1	40
870.1	Interferon-induced protein with tetratricopeptide repeats 5 OS=Homo sapiens GN=IFIT5 PE=1 SV=1	IFIT5	sp|Q13325|IFIT5_HUMAN	56 kDa	0	26	0	24	38	1	38
868	SH3 domain-binding protein 4 OS=Homo sapiens GN=SH3BP4 PE=1 SV=1	SH3BP4	sp|Q9P0V3|SH3B4_HUMAN	107 kDa	0	29	0	29	37	1	37
829.1	MAGUK p55 subfamily member 7 OS=Homo sapiens GN=MPP7 PE=1 SV=1	MPP7	sp|Q5T2T1|MPP7_HUMAN	66 kDa	0	23	0	22	36	1	36
861.1	Tyrosine-protein phosphatase non-receptor type 14 OS=Homo sapiens GN=PTPN14 PE=1 SV=2	PTPN14	sp|Q15678|PTN14_HUMAN	135 kDa	0	30	0	29	36	1	36
695.1	Ras GTPase-activating protein nGAP OS=Homo sapiens GN=RASAL2 PE=1 SV=2	RASAL2	sp|Q9UJF2|NGAP_HUMAN	129 kDa	0	30	0	26	35	1	35
562.1	Receptor-type tyrosine-protein phosphatase mu OS=Homo sapiens GN=PTPRM PE=1 SV=2	PTPRM	sp|P28827|PTPRM_HUMAN	164 kDa	0	28	0	24	34	1	34
581	Cytospin-B OS=Homo sapiens GN=SPECC1 PE=1 SV=1	SPECC1	sp|Q5M775|CYTSB_HUMAN	119 kDa	0	29	0	29	34	1	34
538.2	MAP/microtubule affinity-regulating kinase 3 OS=Homo sapiens GN=MARK3 PE=1 SV=4	MARK3	sp|P27448|MARK3_HUMAN	84 kDa	0	27	0	15	33	1	33
845	DNA replication licensing factor MCM5 OS=Homo sapiens GN=MCM5 PE=1 SV=5	MCM5	sp|P33992|MCM5_HUMAN	82 kDa	0	28	0	28	33	1	33
866	TBC1 domain family member 8 OS=Homo sapiens GN=TBC1D8 PE=2 SV=3	TBC1D8	sp|O95759|TBCD8_HUMAN	131 kDa	0	27	0	26	33	1	33
872	4F2 cell-surface antigen heavy chain OS=Homo sapiens GN=SLC3A2 PE=1 SV=3	SLC3A2	sp|P08195|4F2_HUMAN	68 kDa	0	23	0	23	33	1	33
532	Protein diaphanous homolog 3 OS=Homo sapiens GN=DIAPH3 PE=1 SV=4	DIAPH3	sp|Q9NSV4|DIAP3_HUMAN	137 kDa	0	23	0	22	32	1	32
554	Sickle tail protein homolog OS=Homo sapiens GN=KIAA1217 PE=1 SV=2	KIAA1217	sp|Q5T5P2|SKT_HUMAN	214 kDa	0	30	0	30	32	1	32
584.1	Canalicular multispecific organic anion transporter 2 OS=Homo sapiens GN=ABCC3 PE=1 SV=3	ABCC3	sp|O15438|MRP3_HUMAN	169 kDa	0	23	0	22	30	1	30
713	Tight junction protein ZO-2 OS=Homo sapiens GN=TJP2 PE=1 SV=2	TJP2	sp|Q9UDY2|ZO2_HUMAN	134 kDa	0	27	0	27	30	1	30
875	Rho GTPase-activating protein 29 OS=Homo sapiens GN=ARHGAP29 PE=1 SV=2	ARHGAP29	sp|Q52LW3|RHG29_HUMAN	142 kDa	0	25	0	24	30	1	30
876	Extended synaptotagmin-2 OS=Homo sapiens GN=ESYT2 PE=1 SV=1	ESYT2	sp|A0FGR8|ESYT2_HUMAN	102 kDa	0	23	0	23	30	1	30
446	Coatomer subunit beta OS=Homo sapiens GN=COPB1 PE=1 SV=3	COPB1	sp|P53618|COPB_HUMAN	107 kDa	1	22	1	22	30	1	30
712.1	Ankyrin repeat and SAM domain-containing protein 1A OS=Homo sapiens GN=ANKS1A PE=1 SV=4	ANKS1A	sp|Q92625|ANS1A_HUMAN	123 kDa	0	24	0	23	29	1	29
810	DNA replication licensing factor MCM3 OS=Homo sapiens GN=MCM3 PE=1 SV=3	MCM3	sp|P25205|MCM3_HUMAN	91 kDa	0	24	0	24	29	1	29
509	Coronin-1B OS=Homo sapiens GN=CORO1B PE=1 SV=1	CORO1B	sp|Q9BR76|COR1B_HUMAN	54 kDa	1	19	0	19	29	1	29
691	5'-3' exoribonuclease 1 OS=Homo sapiens GN=XRN1 PE=1 SV=1	XRN1	sp|Q8IZH2|XRN1_HUMAN	194 kDa	0	24	0	24	28	1	28
832	Protein 4.1 OS=Homo sapiens GN=EPB41 PE=1 SV=4	EPB41	sp|P11171|41_HUMAN	97 kDa	0	22	0	19	28	1	28
537.2	TRAF2 and NCK-interacting protein kinase OS=Homo sapiens GN=TNIK PE=1 SV=1	TNIK	sp|Q9UKE5|TNIK_HUMAN	155 kDa	0	25	0	13	27	1	27
767	Synaptojanin-2 OS=Homo sapiens GN=SYNJ2 PE=1 SV=3	SYNJ2	sp|O15056|SYNJ2_HUMAN	166 kDa	0	25	0	25	27	1	27
833	Double-strand break repair protein MRE11A OS=Homo sapiens GN=MRE11A PE=1 SV=3	MRE11A	sp|P49959|MRE11_HUMAN	81 kDa	0	23	0	23	27	1	27
878	UDP-glucose 6-dehydrogenase OS=Homo sapiens GN=UGDH PE=1 SV=1	UGDH	sp|O60701|UGDH_HUMAN	55 kDa	0	22	0	22	27	1	27
893	Segment polarity protein dishevelled homolog DVL-3 OS=Homo sapiens GN=DVL3 PE=1 SV=2	DVL3	sp|Q92997|DVL3_HUMAN	78 kDa	0	18	0	13	27	1	27
778.1	Plakophilin-4 OS=Homo sapiens GN=PKP4 PE=1 SV=2	PKP4	sp|Q99569|PKP4_HUMAN	132 kDa	0	21	0	19	26	1	26
873	Ankyrin repeat domain-containing protein 50 OS=Homo sapiens GN=ANKRD50 PE=1 SV=4	ANKRD50	sp|Q9ULJ7|ANR50_HUMAN	156 kDa	0	21	0	21	26	1	26
696	A-kinase anchor protein 2 OS=Homo sapiens GN=AKAP2 PE=1 SV=3	AKAP2	sp|Q9Y2D5|AKAP2_HUMAN	95 kDa	0	16	0	16	25	1	25
891	Rab11 family-interacting protein 5 OS=Homo sapiens GN=RAB11FIP5 PE=1 SV=1	RAB11FIP5	sp|Q9BXF6|RFIP5_HUMAN	70 kDa	0	18	0	18	25	1	25
431	Ubiquitin carboxyl-terminal hydrolase 5 OS=Homo sapiens GN=USP5 PE=1 SV=2	USP5	sp|P45974|UBP5_HUMAN	96 kDa	1	20	1	20	25	1	25
791	U5 small nuclear ribonucleoprotein 200 kDa helicase OS=Homo sapiens GN=SNRNP200 PE=1 SV=2	SNRNP200	sp|O75643|U520_HUMAN	245 kDa	0	22	0	22	24	1	24
674.1	Sodium bicarbonate cotransporter 3 OS=Homo sapiens GN=SLC4A7 PE=1 SV=2	SLC4A7	sp|Q9Y6M7|S4A7_HUMAN	136 kDa	0	16	0	13	22	1	22
890	PH and SEC7 domain-containing protein 3 OS=Homo sapiens GN=PSD3 PE=1 SV=2	PSD3	sp|Q9NYI0|PSD3_HUMAN	116 kDa	0	19	0	19	22	1	22
897	STE20-like serine/threonine-protein kinase OS=Homo sapiens GN=SLK PE=1 SV=1	SLK	sp|Q9H2G2|SLK_HUMAN	143 kDa	0	17	0	16	22	1	22
495	Dedicator of cytokinesis protein 10 OS=Homo sapiens GN=DOCK10 PE=1 SV=3	DOCK10	sp|Q96BY6|DOC10_HUMAN	250 kDa	1	21	1	21	22	1	22
355	Src substrate cortactin OS=Homo sapiens GN=CTTN PE=1 SV=2	CTTN	sp|Q14247|SRC8_HUMAN	62 kDa	2	31	2	31	21.5	2	43
555	InaD-like protein OS=Homo sapiens GN=INADL PE=1 SV=3	INADL	sp|Q8NI35|INADL_HUMAN	196 kDa	0	18	0	16	21	1	21
750	Cytoplasmic aconitate hydratase OS=Homo sapiens GN=ACO1 PE=1 SV=3	ACO1	sp|P21399|ACOC_HUMAN	98 kDa	0	18	0	18	21	1	21
798.1	Palmitoyltransferase ZDHHC5 OS=Homo sapiens GN=ZDHHC5 PE=1 SV=2	ZDHHC5	sp|Q9C0B5|ZDHC5_HUMAN	78 kDa	0	17	0	16	21	1	21
805	Rho GTPase-activating protein 35 OS=Homo sapiens GN=ARHGAP35 PE=1 SV=3	ARHGAP35	sp|Q9NRY4|RHG35_HUMAN	171 kDa	0	21	0	21	21	1	21
886	DNA-(apurinic or apyrimidinic site) lyase OS=Homo sapiens GN=APEX1 PE=1 SV=2	APEX1	sp|P27695|APEX1_HUMAN	36 kDa	0	16	0	16	21	1	21
896	GMP synthase [glutamine-hydrolyzing] OS=Homo sapiens GN=GMPS PE=1 SV=1	GMPS	sp|P49915|GUAA_HUMAN	77 kDa	0	16	0	16	21	1	21
898.1	Serine/threonine-protein kinase PAK 2 OS=Homo sapiens GN=PAK2 PE=1 SV=3	PAK2	sp|Q13177|PAK2_HUMAN	58 kDa	0	15	0	14	21	1	21
902	Kin of IRRE-like protein 1 OS=Homo sapiens GN=KIRREL PE=1 SV=2	KIRREL	sp|Q96J84|KIRR1_HUMAN	84 kDa	0	17	0	17	21	1	21
453	PDZ and LIM domain protein 5 OS=Homo sapiens GN=PDLIM5 PE=1 SV=5	PDLIM5	sp|Q96HC4|PDLI5_HUMAN	64 kDa	1	16	1	16	21	1	21
521	Coatomer subunit gamma-1 OS=Homo sapiens GN=COPG1 PE=1 SV=1	COPG1	sp|Q9Y678|COPG1_HUMAN	98 kDa	1	16	0	12	21	1	21
93.1	Talin-1 OS=Homo sapiens GN=TLN1 PE=1 SV=3	TLN1	sp|Q9Y490|TLN1_HUMAN	270 kDa	9	123	9	111	20.5556	9	185
274	Bifunctional glutamate/proline--tRNA ligase OS=Homo sapiens GN=EPRS PE=1 SV=5	EPRS	sp|P07814|SYEP_HUMAN	171 kDa	2	34	2	34	20.5	2	41
536.1	Caskin-2 OS=Homo sapiens GN=CASKIN2 PE=1 SV=2	CASKIN2	sp|Q8WXE0|CSKI2_HUMAN	127 kDa	0	18	0	17	20	1	20
573	Protein-methionine sulfoxide oxidase MICAL3 OS=Homo sapiens GN=MICAL3 PE=1 SV=2	MICAL3	sp|Q7RTP6|MICA3_HUMAN	224 kDa	0	18	0	18	20	1	20
592	Eukaryotic translation initiation factor 4 gamma 1 OS=Homo sapiens GN=EIF4G1 PE=1 SV=4	EIF4G1	sp|Q04637|IF4G1_HUMAN	175 kDa	0	19	0	16	20	1	20
646	Transmembrane protein 2 OS=Homo sapiens GN=TMEM2 PE=1 SV=1	TMEM2	sp|Q9UHN6|TMEM2_HUMAN	154 kDa	0	17	0	16	20	1	20
720	Clathrin interactor 1 OS=Homo sapiens GN=CLINT1 PE=1 SV=1	CLINT1	sp|Q14677|EPN4_HUMAN	68 kDa	0	15	0	15	20	1	20
763	Vigilin OS=Homo sapiens GN=HDLBP PE=1 SV=2	HDLBP	sp|Q00341|VIGLN_HUMAN	141 kDa	0	18	0	18	20	1	20
768	Zyxin OS=Homo sapiens GN=ZYX PE=1 SV=1	ZYX	sp|Q15942|ZYX_HUMAN	61 kDa	0	13	0	13	20	1	20
884	Ras-associated and pleckstrin homology domains-containing protein 1 OS=Homo sapiens GN=RAPH1 PE=1 SV=3	RAPH1	sp|Q70E73|RAPH1_HUMAN	135 kDa	0	16	0	16	20	1	20
892	Delta-1-pyrroline-5-carboxylate synthase OS=Homo sapiens GN=ALDH18A1 PE=1 SV=2	ALDH18A1	sp|P54886|P5CS_HUMAN	87 kDa	0	17	0	17	20	1	20
894	Uncharacterized protein KIAA1522 OS=Homo sapiens GN=KIAA1522 PE=1 SV=2	KIAA1522	sp|Q9P206|K1522_HUMAN	107 kDa	0	18	0	18	20	1	20
910	USP6 N-terminal-like protein OS=Homo sapiens GN=USP6NL PE=1 SV=3	USP6NL	sp|Q92738|US6NL_HUMAN	94 kDa	0	16	0	16	20	1	20
408	C-1-tetrahydrofolate synthase, cytoplasmic OS=Homo sapiens GN=MTHFD1 PE=1 SV=3	MTHFD1	sp|P11586|C1TC_HUMAN	102 kDa	1	19	1	19	20	1	20
451	Exportin-2 OS=Homo sapiens GN=CSE1L PE=1 SV=3	CSE1L	sp|P55060|XPO2_HUMAN	110 kDa	1	16	1	16	20	1	20
489	FYVE, RhoGEF and PH domain-containing protein 6 OS=Homo sapiens GN=FGD6 PE=1 SV=2	FGD6	sp|Q6ZV73|FGD6_HUMAN	161 kDa	1	18	1	18	20	1	20
520	Sorting nexin-1 OS=Homo sapiens GN=SNX1 PE=1 SV=3	SNX1	sp|Q13596|SNX1_HUMAN	59 kDa	1	20	0	18	20	1	20
419.1	ELKS/Rab6-interacting/CAST family member 1 OS=Homo sapiens GN=ERC1 PE=1 SV=1	ERC1	sp|Q8IUD2|RB6I2_HUMAN	128 kDa	1	33	1	27	20	2	40
728	Phospholipase A-2-activating protein OS=Homo sapiens GN=PLAA PE=1 SV=2	PLAA	sp|Q9Y263|PLAP_HUMAN	87 kDa	0	18	0	18	19	1	19
747	DNA replication licensing factor MCM6 OS=Homo sapiens GN=MCM6 PE=1 SV=1	MCM6	sp|Q14566|MCM6_HUMAN	93 kDa	0	16	0	16	19	1	19
758	Apoptosis-stimulating of p53 protein 2 OS=Homo sapiens GN=TP53BP2 PE=1 SV=2	TP53BP2	sp|Q13625|ASPP2_HUMAN	126 kDa	0	17	0	16	19	1	19
887	Coatomer subunit delta OS=Homo sapiens GN=ARCN1 PE=1 SV=1	ARCN1	sp|P48444|COPD_HUMAN	57 kDa	0	15	0	15	19	1	19
905	Integrin beta-1 OS=Homo sapiens GN=ITGB1 PE=1 SV=2	ITGB1	sp|P05556|ITB1_HUMAN	88 kDa	0	14	0	13	19	1	19
906	Paxillin OS=Homo sapiens GN=PXN PE=1 SV=3	PXN	sp|P49023|PAXI_HUMAN	65 kDa	0	12	0	12	19	1	19
913.1	Protein phosphatase 1 regulatory subunit 29 OS=Homo sapiens GN=ELFN2 PE=1 SV=1	ELFN2	sp|Q5R3F8|PPR29_HUMAN	90 kDa	0	13	0	11	19	1	19
914	Multifunctional protein ADE2 OS=Homo sapiens GN=PAICS PE=1 SV=3	PAICS	sp|P22234|PUR6_HUMAN	47 kDa	0	14	0	14	19	1	19
422	Microtubule-associated protein 4 OS=Homo sapiens GN=MAP4 PE=1 SV=3	MAP4	sp|P27816|MAP4_HUMAN	121 kDa	1	16	1	16	19	1	19
277	Heat shock 70 kDa protein 4 OS=Homo sapiens GN=HSPA4 PE=1 SV=4	HSPA4	sp|P34932|HSP74_HUMAN	94 kDa	2	28	2	27	18.5	2	37
423.2	AP-2 complex subunit beta OS=Homo sapiens GN=AP2B1 PE=1 SV=1	AP2B1	sp|P63010|AP2B1_HUMAN	105 kDa	0	14	0	9	18	1	18
714	Pleckstrin homology-like domain family B member 1 OS=Homo sapiens GN=PHLDB1 PE=1 SV=1	PHLDB1	sp|Q86UU1|PHLB1_HUMAN	151 kDa	0	16	0	15	18	1	18
792	DNA replication licensing factor MCM4 OS=Homo sapiens GN=MCM4 PE=1 SV=5	MCM4	sp|P33991|MCM4_HUMAN	97 kDa	0	15	0	15	18	1	18
802	Bifunctional 3'-phosphoadenosine 5'-phosphosulfate synthase 2 OS=Homo sapiens GN=PAPSS2 PE=1 SV=2	PAPSS2	sp|O95340|PAPS2_HUMAN	70 kDa	0	13	0	12	18	1	18
818	Annexin A6 OS=Homo sapiens GN=ANXA6 PE=1 SV=3	ANXA6	sp|P08133|ANXA6_HUMAN	76 kDa	0	16	0	16	18	1	18
883	Dynamin-binding protein OS=Homo sapiens GN=DNMBP PE=1 SV=1	DNMBP	sp|Q6XZF7|DNMBP_HUMAN	177 kDa	0	16	0	16	18	1	18
901	Exocyst complex component 4 OS=Homo sapiens GN=EXOC4 PE=1 SV=1	EXOC4	sp|Q96A65|EXOC4_HUMAN	111 kDa	0	16	0	16	18	1	18
903	Dedicator of cytokinesis protein 9 OS=Homo sapiens GN=DOCK9 PE=1 SV=2	DOCK9	sp|Q9BZ29|DOCK9_HUMAN	236 kDa	0	18	0	17	18	1	18
269.1	Cell division control protein 42 homolog OS=Homo sapiens GN=CDC42 PE=1 SV=2	CDC42	sp|P60953|CDC42_HUMAN	21 kDa	1	8	1	7	18	1	18
370.1	Coatomer subunit gamma-2 OS=Homo sapiens GN=COPG2 PE=1 SV=1	COPG2	sp|Q9UBF2|COPG2_HUMAN	98 kDa	2	28	1	23	17.5	2	35
549	Phosphoribosylformylglycinamidine synthase OS=Homo sapiens GN=PFAS PE=1 SV=4	PFAS	sp|O15067|PUR4_HUMAN	145 kDa	0	13	0	13	17	1	17
557	Protein arginine N-methyltransferase 1 OS=Homo sapiens GN=PRMT1 PE=1 SV=2	PRMT1	sp|Q99873|ANM1_HUMAN	42 kDa	0	11	0	11	17	1	17
569.1	AP-3 complex subunit beta-1 OS=Homo sapiens GN=AP3B1 PE=1 SV=3	AP3B1	sp|O00203|AP3B1_HUMAN	121 kDa	0	17	0	11	17	1	17
607	Inactive tyrosine-protein kinase 7 OS=Homo sapiens GN=PTK7 PE=1 SV=2	PTK7	sp|Q13308|PTK7_HUMAN	118 kDa	0	15	0	15	17	1	17
900	Lipoma-preferred partner OS=Homo sapiens GN=LPP PE=1 SV=1	LPP	sp|Q93052|LPP_HUMAN	66 kDa	0	13	0	13	17	1	17
392.2	HLA class I histocompatibility antigen, A-25 alpha chain OS=Homo sapiens GN=HLA-A PE=1 SV=1	HLA-A	sp|P18462|1A25_HUMAN (+2)	41 kDa	1	12	0	1	17	1	17
398	Proliferating cell nuclear antigen OS=Homo sapiens GN=PCNA PE=1 SV=1	PCNA	sp|P12004|PCNA_HUMAN	29 kDa	1	14	1	14	17	1	17
439	Ubiquitin conjugating enzyme E2 I OS=Homo sapiens GN=UBE2l PE=1 SV=1	UBE2I	sp|P63279|UBC9_HUMAN	18 kDa	1	14	0	14	17	1	17
697	LIM domain only protein 7 OS=Homo sapiens GN=LMO7 PE=1 SV=3	LMO7	sp|Q8WWI1|LMO7_HUMAN	193 kDa	0	16	0	16	16	1	16
877	Cellular tumor antigen p53 OS=Homo sapiens GN=TP53 PE=1 SV=4	TP53	sp|P04637|P53_HUMAN	44 kDa	0	13	0	13	16	1	16
908	FACT complex subunit SPT16 OS=Homo sapiens GN=SUPT16H PE=1 SV=1	SUPT16H	sp|Q9Y5B9|SP16H_HUMAN	120 kDa	0	16	0	16	16	1	16
926	F-BAR domain only protein 2 OS=Homo sapiens GN=FCHO2 PE=1 SV=2	FCHO2	sp|Q0JRZ9|FCHO2_HUMAN	89 kDa	0	15	0	15	16	1	16
449.1	Hydroxymethylglutaryl-CoA synthase, cytoplasmic OS=Homo sapiens GN=HMGCS1 PE=1 SV=2	HMGCS1	sp|Q01581|HMCS1_HUMAN	57 kDa	1	13	0	12	16	1	16
491	ATP-dependent 6-phosphofructokinase, liver type OS=Homo sapiens GN=PFKL PE=1 SV=6	PFKL	sp|P17858|PFKAL_HUMAN	85 kDa	1	14	0	13	16	1	16
514	Rho GTPase-activating protein 21 OS=Homo sapiens GN=ARHGAP21 PE=1 SV=1	ARHGAP21	sp|Q5T5U3|RHG21_HUMAN	217 kDa	1	15	1	15	16	1	16
383	ATP-dependent 6-phosphofructokinase, platelet type OS=Homo sapiens GN=PFKP PE=1 SV=2	PFKP	sp|Q01813|PFKAP_HUMAN	86 kDa	2	25	1	23	16	2	32
566	Gamma-interferon-inducible protein 16 OS=Homo sapiens GN=IFI16 PE=1 SV=3	IFI16	sp|Q16666|IF16_HUMAN	88 kDa	0	15	0	14	15	1	15
705	Intraflagellar transport protein 74 homolog OS=Homo sapiens GN=IFT74 PE=1 SV=1	IFT74	sp|Q96LB3|IFT74_HUMAN	69 kDa	0	12	0	12	15	1	15
761	Drebrin-like protein OS=Homo sapiens GN=DBNL PE=1 SV=1	DBNL	sp|Q9UJU6|DBNL_HUMAN	48 kDa	0	13	0	13	15	1	15
904.1	EH domain-containing protein 1 OS=Homo sapiens GN=EHD1 PE=1 SV=2	EHD1	sp|Q9H4M9|EHD1_HUMAN	61 kDa	0	11	0	9	15	1	15
907	WD repeat-containing protein 44 OS=Homo sapiens GN=WDR44 PE=1 SV=1	WDR44	sp|Q5JSH3|WDR44_HUMAN	101 kDa	0	14	0	14	15	1	15
935	Protein phosphatase 1 regulatory subunit 37 OS=Homo sapiens GN=PPP1R37 PE=1 SV=4	PPP1R37	sp|O75864|PPR37_HUMAN	75 kDa	0	13	0	13	15	1	15
932	Bifunctional purine biosynthesis protein PURH OS=Homo sapiens GN=ATIC PE=1 SV=3	ATIC	sp|P31939|PUR9_HUMAN	65 kDa	0	12	0	12	14	1	14
934	Band 4.1-like protein 5 OS=Homo sapiens GN=EPB41L5 PE=1 SV=3	EPB41L5	sp|Q9HCM4|E41L5_HUMAN	82 kDa	0	10	0	10	14	1	14
939	SH2 domain-containing adapter protein B OS=Homo sapiens GN=SHB PE=1 SV=2	SHB	sp|Q15464|SHB_HUMAN	55 kDa	0	14	0	14	14	1	14
967	2'-5'-oligoadenylate synthase 3 OS=Homo sapiens GN=OAS3 PE=1 SV=3	OAS3	sp|Q9Y6K5|OAS3_HUMAN	121 kDa	0	14	0	14	14	1	14
973	Nuclear protein localization protein 4 homolog OS=Homo sapiens GN=NPLOC4 PE=1 SV=3	NPLOC4	sp|Q8TAT6|NPL4_HUMAN	68 kDa	0	9	0	8	14	1	14
457	Protein transport protein Sec24C OS=Homo sapiens GN=SEC24C PE=1 SV=3	SEC24C	sp|P53992|SC24C_HUMAN	118 kDa	1	12	1	12	14	1	14
150	ATP-citrate synthase OS=Homo sapiens GN=ACLY PE=1 SV=3	ACLY	sp|P53396|ACLY_HUMAN	121 kDa	5	46	4	45	13.2	5	66
529	Dystonin OS=Homo sapiens GN=DST PE=1 SV=4	DST	sp|Q03001|DYST_HUMAN	861 kDa	0	13	0	13	13	1	13
542	Rap guanine nucleotide exchange factor 6 OS=Homo sapiens GN=RAPGEF6 PE=1 SV=2	RAPGEF6	sp|Q8TEU7|RPGF6_HUMAN	179 kDa	0	11	0	8	13	1	13
774	Heterogeneous nuclear ribonucleoprotein Q OS=Homo sapiens GN=SYNCRIP PE=1 SV=2	SYNCRIP	sp|O60506|HNRPQ_HUMAN	70 kDa	0	11	0	8	13	1	13
793	3-hydroxyacyl-CoA dehydrogenase type-2 OS=Homo sapiens GN=HSD17B10 PE=1 SV=3	HSD17B10	sp|Q99714|HCD2_HUMAN	27 kDa	0	10	0	10	13	1	13
804	MICAL-like protein 1 OS=Homo sapiens GN=MICALL1 PE=1 SV=2	MICALL1	sp|Q8N3F8|MILK1_HUMAN	93 kDa	0	11	0	11	13	1	13
938	Cell surface glycoprotein MUC18 OS=Homo sapiens GN=MCAM PE=1 SV=2	MCAM	sp|P43121|MUC18_HUMAN	72 kDa	0	11	0	11	13	1	13
940	Phosphofurin acidic cluster sorting protein 1 OS=Homo sapiens GN=PACS1 PE=1 SV=2	PACS1	sp|Q6VY07|PACS1_HUMAN	105 kDa	0	11	0	11	13	1	13
945	Procollagen-lysine,2-oxoglutarate 5-dioxygenase 2 OS=Homo sapiens GN=PLOD2 PE=1 SV=2	PLOD2	sp|O00469|PLOD2_HUMAN	85 kDa	0	13	0	13	13	1	13
999	Long-chain-fatty-acid--CoA ligase 4 OS=Homo sapiens GN=ACSL4 PE=1 SV=2	ACSL4	sp|O60488|ACSL4_HUMAN	79 kDa	0	11	0	9	12	1	12
395.1	Hexokinase-1 OS=Homo sapiens GN=HK1 PE=1 SV=3	HK1	sp|P19367|HXK1_HUMAN	102 kDa	1	12	0	9	12	1	12
407	Protein transport protein Sec23A OS=Homo sapiens GN=SEC23A PE=1 SV=2	SEC23A	sp|Q15436|SC23A_HUMAN	86 kDa	1	7	1	6	12	1	12
441	Heterogeneous nuclear ribonucleoprotein D0 OS=Homo sapiens GN=HNRNPD PE=1 SV=1	HNRNPD	sp|Q14103|HNRPD_HUMAN	38 kDa	1	11	1	9	12	1	12
477	Serine-threonine kinase receptor-associated protein OS=Homo sapiens GN=STRAP PE=1 SV=1	STRAP	sp|Q9Y3F4|STRAP_HUMAN	38 kDa	1	10	1	10	12	1	12
282.1	Kinesin-1 heavy chain OS=Homo sapiens GN=KIF5B PE=1 SV=1	KIF5B	sp|P33176|KINH_HUMAN	110 kDa	2	22	0	17	11.5	2	23
527.1	Sarcoplasmic/endoplasmic reticulum calcium ATPase 2 OS=Homo sapiens GN=ATP2A2 PE=1 SV=1	ATP2A2	sp|P16615|AT2A2_HUMAN	115 kDa	0	11	0	8	11	1	11
602	DENN domain-containing protein 4C OS=Homo sapiens GN=DENND4C PE=1 SV=2	DENND4C	sp|Q5VZ89|DEN4C_HUMAN	187 kDa	0	11	0	11	11	1	11
919	La-related protein 1 OS=Homo sapiens GN=LARP1 PE=1 SV=2	LARP1	sp|Q6PKG0|LARP1_HUMAN	124 kDa	0	9	0	9	11	1	11
927	Leucine zipper protein 1 OS=Homo sapiens GN=LUZP1 PE=1 SV=2	LUZP1	sp|Q86V48|LUZP1_HUMAN	120 kDa	0	10	0	10	11	1	11
944.1	Guanylate-binding protein 1 OS=Homo sapiens GN=GBP1 PE=1 SV=2	GBP1	sp|P32455|GBP1_HUMAN	68 kDa	0	9	0	7	11	1	11
953	Arf-GAP with SH3 domain, ANK repeat and PH domain-containing protein 1 OS=Homo sapiens GN=ASAP1 PE=1 SV=4	ASAP1	sp|Q9ULH1|ASAP1_HUMAN	126 kDa	0	10	0	10	11	1	11
964	ADP-ribosylation factor GTPase-activating protein 3 OS=Homo sapiens GN=ARFGAP3 PE=1 SV=1	ARFGAP3	sp|Q9NP61|ARFG3_HUMAN	57 kDa	0	9	0	8	11	1	11
965	HBS1-like protein OS=Homo sapiens GN=HBS1L PE=1 SV=1	HBS1L	sp|Q9Y450|HBS1L_HUMAN	75 kDa	0	10	0	10	11	1	11
1130.1	Adenosylhomocysteinase 2 OS=Homo sapiens GN=AHCYL1 PE=1 SV=2	AHCYL1	sp|O43865|SAHH2_HUMAN	59 kDa	0	8	0	2	11	1	11
454.2	Guanine nucleotide-binding protein G(I)/G(S)/G(T) subunit beta-2 OS=Homo sapiens GN=GNB2 PE=1 SV=3	GNB2	sp|P62879|GBB2_HUMAN	37 kDa	1	8	0	4	11	1	11
459	TAR DNA-binding protein 43 OS=Homo sapiens GN=TARDBP PE=1 SV=1	TARDBP	sp|Q13148|TADBP_HUMAN	45 kDa	1	9	1	8	11	1	11
486.1	ELAV-like protein 1 OS=Homo sapiens GN=ELAVL1 PE=1 SV=2	ELAVL1	sp|Q15717|ELAV1_HUMAN	36 kDa	1	11	1	10	11	1	11
496	rRNA 2'-O-methyltransferase fibrillarin OS=Homo sapiens GN=FBL PE=1 SV=2	FBL	sp|P22087|FBRL_HUMAN	34 kDa	1	9	0	7	11	1	11
497	Interferon-induced, double-stranded RNA-activated protein kinase OS=Homo sapiens GN=EIF2AK2 PE=1 SV=2	EIF2AK2	sp|P19525|E2AK2_HUMAN	62 kDa	1	10	1	10	11	1	11
524	Voltage-dependent anion-selective channel protein 3 OS=Homo sapiens GN=VDAC3 PE=1 SV=1	VDAC3	sp|Q9Y277|VDAC3_HUMAN	31 kDa	1	7	0	6	11	1	11
278	Coatomer subunit beta' OS=Homo sapiens GN=COPB2 PE=1 SV=2	COPB2	sp|P35606|COPB2_HUMAN	102 kDa	2	19	2	19	11	2	22
104.6	Ras-related protein Rab-1A OS=Homo sapiens GN=RAB1A PE=1 SV=3	RAB1A	sp|P62820|RAB1A_HUMAN	23 kDa	2	13	0	5	10.5	2	21
392.4	HLA class I histocompatibility antigen, B-47 alpha chain OS=Homo sapiens GN=HLA-B PE=1 SV=1	HLA-B	sp|P30485|1B47_HUMAN	41 kDa	0	7	0	0	10	1	10
531	Tensin-1 OS=Homo sapiens GN=TNS1 PE=1 SV=2	TNS1	sp|Q9HBL0|TENS1_HUMAN	186 kDa	0	9	0	7	10	1	10
540.1	RalBP1-associated Eps domain-containing protein 1 OS=Homo sapiens GN=REPS1 PE=1 SV=3	REPS1	sp|Q96D71|REPS1_HUMAN	87 kDa	0	8	0	7	10	1	10
558.1	Liprin-alpha-1 OS=Homo sapiens GN=PPFIA1 PE=1 SV=1	PPFIA1	sp|Q13136|LIPA1_HUMAN	136 kDa	0	10	0	6	10	1	10
577	Adenomatous polyposis coli protein OS=Homo sapiens GN=APC PE=1 SV=2	APC	sp|P25054|APC_HUMAN	312 kDa	0	9	0	8	10	1	10
588	Destrin OS=Homo sapiens GN=DSTN PE=1 SV=3	DSTN	sp|P60981|DEST_HUMAN	19 kDa	0	8	0	8	10	1	10
635.1	Disco-interacting protein 2 homolog B OS=Homo sapiens GN=DIP2B PE=1 SV=3	DIP2B	sp|Q9P265|DIP2B_HUMAN	171 kDa	0	9	0	6	10	1	10
963	Heterogeneous nuclear ribonucleoprotein U-like protein 1 OS=Homo sapiens GN=HNRNPUL1 PE=1 SV=2	HNRNPUL1	sp|Q9BUJ2|HNRL1_HUMAN	96 kDa	0	9	0	8	10	1	10
968	CTP synthase 1 OS=Homo sapiens GN=CTPS1 PE=1 SV=2	CTPS1	sp|P17812|PYRG1_HUMAN	67 kDa	0	8	0	8	10	1	10
972	Drebrin OS=Homo sapiens GN=DBN1 PE=1 SV=4	DBN1	sp|Q16643|DREB_HUMAN	71 kDa	0	8	0	8	10	1	10
974	Structural maintenance of chromosomes protein 4 OS=Homo sapiens GN=SMC4 PE=1 SV=2	SMC4	sp|Q9NTJ3|SMC4_HUMAN	147 kDa	0	9	0	8	10	1	10
1001	NAD(P)H dehydrogenase [quinone] 1 OS=Homo sapiens GN=NQO1 PE=1 SV=1	NQO1	sp|P15559|NQO1_HUMAN	31 kDa	0	7	0	7	10	1	10
1014.1	Glutamine--fructose-6-phosphate aminotransferase [isomerizing] 1 OS=Homo sapiens GN=GFPT1 PE=1 SV=3	GFPT1	sp|Q06210|GFPT1_HUMAN	79 kDa	0	9	0	8	10	1	10
1016	Synaptobrevin homolog YKT6 OS=Homo sapiens GN=YKT6 PE=1 SV=1	YKT6	sp|O15498|YKT6_HUMAN	22 kDa	0	8	0	8	10	1	10
1021	Serine hydroxymethyltransferase, cytosolic OS=Homo sapiens GN=SHMT1 PE=1 SV=1	SHMT1	sp|P34896|GLYC_HUMAN	53 kDa	0	10	0	10	10	1	10
401	Replication protein A 70 kDa DNA-binding subunit OS=Homo sapiens GN=RPA1 PE=1 SV=2	RPA1	sp|P27694|RFA1_HUMAN	68 kDa	1	9	1	9	10	1	10
437.1	Lamina-associated polypeptide 2, isoforms beta/gamma OS=Homo sapiens GN=TMPO PE=1 SV=2	TMPO	sp|P42167|LAP2B_HUMAN	51 kDa	1	10	0	5	10	1	10
443	Copine-1 OS=Homo sapiens GN=CPNE1 PE=1 SV=1	CPNE1	sp|Q99829|CPNE1_HUMAN	59 kDa	1	9	1	9	10	1	10
444	Exportin-1 OS=Homo sapiens GN=XPO1 PE=1 SV=1	XPO1	sp|O14980|XPO1_HUMAN	123 kDa	1	10	1	10	10	1	10
454.1	Guanine nucleotide-binding protein G(I)/G(S)/G(T) subunit beta-1 OS=Homo sapiens GN=GNB1 PE=1 SV=3	GNB1	sp|P62873|GBB1_HUMAN	37 kDa	1	8	0	4	10	1	10
499	40S ribosomal protein S5 OS=Homo sapiens GN=RPS5 PE=1 SV=4	RPS5	sp|P46782|RS5_HUMAN	23 kDa	1	6	1	6	10	1	10
510	tRNA-splicing ligase RtcB homolog OS=Homo sapiens GN=RTCB PE=1 SV=1	RTCB	sp|Q9Y3I0|RTCB_HUMAN	55 kDa	1	9	1	9	10	1	10
513	NADH-cytochrome b5 reductase 3 OS=Homo sapiens GN=CYB5R3 PE=1 SV=3	CYB5R3	sp|P00387|NB5R3_HUMAN	34 kDa	1	8	1	8	10	1	10
65	Moesin OS=Homo sapiens GN=MSN PE=1 SV=3	MSN	sp|P26038|MOES_HUMAN	68 kDa	13	58	7	41	9.92308	13	129
118.2	Rab GDP dissociation inhibitor alpha OS=Homo sapiens GN=GDI1 PE=1 SV=2	GDI1	sp|P31150|GDIA_HUMAN	51 kDa	2	13	0	5	9.5	2	19
263.2	Spliceosome RNA helicase DDX39B OS=Homo sapiens GN=DDX39B PE=1 SV=1	DDX39B	sp|Q13838|DX39B_HUMAN	49 kDa	2	14	0	5	9.5	2	19
318	Heterogeneous nuclear ribonucleoprotein L OS=Homo sapiens GN=HNRNPL PE=1 SV=2	HNRNPL	sp|P14866|HNRPL_HUMAN	64 kDa	2	17	2	16	9.5	2	19
338	Protein RCC2 OS=Homo sapiens GN=RCC2 PE=1 SV=2	RCC2	sp|Q9P258|RCC2_HUMAN	56 kDa	2	17	2	17	9.5	2	19
243	Heterogeneous nuclear ribonucleoproteins A2/B1 OS=Homo sapiens GN=HNRNPA2B1 PE=1 SV=2	HNRNPA2B1	sp|P22626|ROA2_HUMAN	37 kDa	3	16	3	13	9.33333	3	28
149	Radixin OS=Homo sapiens GN=RDX PE=1 SV=1	RDX	sp|P35241|RADI_HUMAN	69 kDa	6	33	0	16	9.33333	6	56
590	Ankyrin repeat domain-containing protein 26 OS=Homo sapiens GN=ANKRD26 PE=1 SV=3	ANKRD26	sp|Q9UPS8|ANR26_HUMAN	196 kDa	0	9	0	8	9	1	9
596.1	Glutamate dehydrogenase 1, mitochondrial OS=Homo sapiens GN=GLUD1 PE=1 SV=2	GLUD1	sp|P00367|DHE3_HUMAN	61 kDa	0	8	0	2	9	1	9
731.1	SWI/SNF-related matrix-associated actin-dependent regulator of chromatin subfamily A member 5 OS=Homo sapiens GN=SMARCA5 PE=1 SV=1	SMARCA5	sp|O60264|SMCA5_HUMAN	122 kDa	0	9	0	7	9	1	9
738.1	WASH complex subunit FAM21A OS=Homo sapiens GN=FAM21A PE=1 SV=3	FAM21A	sp|Q641Q2|FA21A_HUMAN	147 kDa	0	9	0	1	9	1	9
762	Rho-associated protein kinase 1 OS=Homo sapiens GN=ROCK1 PE=1 SV=1	ROCK1	sp|Q13464|ROCK1_HUMAN	158 kDa	0	8	0	7	9	1	9
775.1	Nucleolar RNA helicase 2 OS=Homo sapiens GN=DDX21 PE=1 SV=5	DDX21	sp|Q9NR30|DDX21_HUMAN	87 kDa	0	9	0	8	9	1	9
825	Rho guanine nucleotide exchange factor 12 OS=Homo sapiens GN=ARHGEF12 PE=1 SV=1	ARHGEF12	sp|Q9NZN5|ARHGC_HUMAN	173 kDa	0	9	0	9	9	1	9
831	Lethal(2) giant larvae protein homolog 1 OS=Homo sapiens GN=LLGL1 PE=1 SV=3	LLGL1	sp|Q15334|L2GL1_HUMAN	115 kDa	0	8	0	8	9	1	9
922	PDZ and LIM domain protein 1 OS=Homo sapiens GN=PDLIM1 PE=1 SV=4	PDLIM1	sp|O00151|PDLI1_HUMAN	36 kDa	0	9	0	9	9	1	9
929	DnaJ homolog subfamily C member 13 OS=Homo sapiens GN=DNAJC13 PE=1 SV=5	DNAJC13	sp|O75165|DJC13_HUMAN	254 kDa	0	9	0	9	9	1	9
339.2	Dihydropyrimidinase-related protein 2 OS=Homo sapiens GN=DPYSL2 PE=1 SV=1	DPYSL2	sp|Q16555|DPYL2_HUMAN	62 kDa	1	9	0	6	9	1	9
415	Actin-related protein 2/3 complex subunit 1B OS=Homo sapiens GN=ARPC1B PE=1 SV=3	ARPC1B	sp|O15143|ARC1B_HUMAN	41 kDa	1	8	1	8	9	1	9
474	Cytoplasmic dynein 1 intermediate chain 2 OS=Homo sapiens GN=DYNC1I2 PE=1 SV=3	DYNC1I2	sp|Q13409|DC1I2_HUMAN	71 kDa	1	6	1	6	9	1	9
522	116 kDa U5 small nuclear ribonucleoprotein component OS=Homo sapiens GN=EFTUD2 PE=1 SV=1	EFTUD2	sp|Q15029|U5S1_HUMAN	109 kDa	1	16	0	15	9	2	18
245.1	Glycogen phosphorylase, brain form OS=Homo sapiens GN=PYGB PE=1 SV=5	PYGB	sp|P11216|PYGB_HUMAN	97 kDa	3	23	1	16	9	3	27
254	Coatomer subunit alpha OS=Homo sapiens GN=COPA PE=1 SV=2	COPA	sp|P53621|COPA_HUMAN	138 kDa	3	24	3	24	9	3	27
335	Ubiquitin-like modifier-activating enzyme 1 OS=Homo sapiens GN=UBA1 PE=1 SV=3	UBA1	sp|P22314|UBA1_HUMAN	118 kDa	2	19	2	19	8.66667	3	26
134	X-ray repair cross-complementing protein 5 OS=Homo sapiens GN=XRCC5 PE=1 SV=3	XRCC5	sp|P13010|XRCC5_HUMAN	83 kDa	6	30	6	29	8.66667	6	52
320.1	Transforming protein RhoA OS=Homo sapiens GN=RHOA PE=1 SV=1	RHOA	sp|P61586|RHOA_HUMAN	22 kDa	2	10	0	4	8.5	2	17
341	Actin-related protein 2/3 complex subunit 2 OS=Homo sapiens GN=ARPC2 PE=1 SV=1	ARPC2	sp|O15144|ARPC2_HUMAN	34 kDa	2	12	2	12	8.5	2	17
358	60S ribosomal protein L5 OS=Homo sapiens GN=RPL5 PE=1 SV=3	RPL5	sp|P46777|RL5_HUMAN	34 kDa	2	12	1	11	8.5	2	17
246	X-ray repair cross-complementing protein 6 OS=Homo sapiens GN=XRCC6 PE=1 SV=2	XRCC6	sp|P12956|XRCC6_HUMAN	70 kDa	3	24	3	23	8.5	4	34
104.8	Ras-related protein Rab-8B OS=Homo sapiens GN=RAB8B PE=1 SV=2	RAB8B	sp|Q92930|RAB8B_HUMAN	24 kDa	0	6	0	1	8	1	8
535	Rho GTPase-activating protein 31 OS=Homo sapiens GN=ARHGAP31 PE=1 SV=2	ARHGAP31	sp|Q2M1Z3|RHG31_HUMAN	157 kDa	0	8	0	7	8	1	8
550.2	Catenin alpha-2 OS=Homo sapiens GN=CTNNA2 PE=1 SV=5	CTNNA2	sp|P26232|CTNA2_HUMAN	105 kDa	0	6	0	1	8	1	8
575	Very large A-kinase anchor protein OS=Homo sapiens GN=CRYBG3 PE=1 SV=3	CRYBG3	sp|Q68DQ2|CRBG3_HUMAN	331 kDa	0	8	0	8	8	1	8
604.1	AP-2 complex subunit alpha-1 OS=Homo sapiens GN=AP2A1 PE=1 SV=3	AP2A1	sp|O95782|AP2A1_HUMAN	108 kDa	0	7	0	4	8	1	8
606	ATP-dependent DNA helicase Q1 OS=Homo sapiens GN=RECQL PE=1 SV=3	RECQL	sp|P46063|RECQ1_HUMAN	73 kDa	0	7	0	7	8	1	8
613	Rho guanine nucleotide exchange factor 28 OS=Homo sapiens GN=ARHGEF28 PE=1 SV=3	ARHGEF28	sp|Q8N1W1|ARG28_HUMAN	192 kDa	0	8	0	8	8	1	8
622	26S protease regulatory subunit 7 OS=Homo sapiens GN=PSMC2 PE=1 SV=3	PSMC2	sp|P35998|PRS7_HUMAN	49 kDa	0	7	0	7	8	1	8
625	Cytoskeleton-associated protein 5 OS=Homo sapiens GN=CKAP5 PE=1 SV=3	CKAP5	sp|Q14008|CKAP5_HUMAN	226 kDa	0	8	0	8	8	1	8
628	GTPase-activating protein and VPS9 domain-containing protein 1 OS=Homo sapiens GN=GAPVD1 PE=1 SV=2	GAPVD1	sp|Q14C86|GAPD1_HUMAN	165 kDa	0	8	0	8	8	1	8
642.1	Interleukin enhancer-binding factor 3 OS=Homo sapiens GN=ILF3 PE=1 SV=3	ILF3	sp|Q12906|ILF3_HUMAN	95 kDa	0	7	0	5	8	1	8
660	ADP-ribosylation factor GTPase-activating protein 1 OS=Homo sapiens GN=ARFGAP1 PE=1 SV=2	ARFGAP1	sp|Q8N6T3|ARFG1_HUMAN	45 kDa	0	8	0	8	8	1	8
664	Ral GTPase-activating protein subunit beta OS=Homo sapiens GN=RALGAPB PE=1 SV=1	RALGAPB	sp|Q86X10|RLGPB_HUMAN	167 kDa	0	7	0	7	8	1	8
689	Tetratricopeptide repeat protein 28 OS=Homo sapiens GN=TTC28 PE=1 SV=4	TTC28	sp|Q96AY4|TTC28_HUMAN	271 kDa	0	8	0	8	8	1	8
726	BAG family molecular chaperone regulator 3 OS=Homo sapiens GN=BAG3 PE=1 SV=3	BAG3	sp|O95817|BAG3_HUMAN	62 kDa	0	6	0	6	8	1	8
740	LIM and SH3 domain protein 1 OS=Homo sapiens GN=LASP1 PE=1 SV=2	LASP1	sp|Q14847|LASP1_HUMAN	30 kDa	0	7	0	7	8	1	8
807	Sorting nexin-9 OS=Homo sapiens GN=SNX9 PE=1 SV=1	SNX9	sp|Q9Y5X1|SNX9_HUMAN	67 kDa	0	7	0	7	8	1	8
652	Apoptosis-stimulating of p53 protein 1 OS=Homo sapiens GN=PPP1R13B PE=1 SV=3	PPP1R13B	sp|Q96KQ4|ASPP1_HUMAN	120 kDa	0	7	0	6	7	1	7
709	Actin-binding LIM protein 1 OS=Homo sapiens GN=ABLIM1 PE=1 SV=3	ABLIM1	sp|O14639|ABLM1_HUMAN	88 kDa	0	7	0	7	7	1	7
724	Dual specificity protein kinase TTK OS=Homo sapiens GN=TTK PE=1 SV=2	TTK	sp|P33981|TTK_HUMAN	97 kDa	0	6	0	6	7	1	7
732	HAUS augmin-like complex subunit 6 OS=Homo sapiens GN=HAUS6 PE=1 SV=2	HAUS6	sp|Q7Z4H7|HAUS6_HUMAN	109 kDa	0	7	0	7	7	1	7
757	Structural maintenance of chromosomes flexible hinge domain-containing protein 1 OS=Homo sapiens GN=SMCHD1 PE=1 SV=2	SMCHD1	sp|A6NHR9|SMHD1_HUMAN	226 kDa	0	7	0	7	7	1	7
976	C2 domain-containing protein 2 OS=Homo sapiens GN=C2CD2 PE=1 SV=2	C2CD2	sp|Q9Y426|CU025_HUMAN	76 kDa	0	5	0	5	7	1	7
979	Cold shock domain-containing protein E1 OS=Homo sapiens GN=CSDE1 PE=1 SV=2	CSDE1	sp|O75534|CSDE1_HUMAN	89 kDa	0	7	0	7	7	1	7
1096	Proteasome assembly chaperone 1 OS=Homo sapiens GN=PSMG1 PE=1 SV=1	PSMG1	sp|O95456|PSMG1_HUMAN	33 kDa	0	6	0	5	7	1	7
1097	Calpastatin OS=Homo sapiens GN=CAST PE=1 SV=4	CAST	sp|P20810|ICAL_HUMAN	77 kDa	0	7	0	7	7	1	7
1098	Serpin B6 OS=Homo sapiens GN=SERPINB6 PE=1 SV=3	SERPINB6	sp|P35237|SPB6_HUMAN	43 kDa	0	7	0	7	7	1	7
1188	E3 ubiquitin-protein ligase CBL OS=Homo sapiens GN=CBL PE=1 SV=2	CBL	sp|P22681|CBL_HUMAN	100 kDa	0	7	0	4	7	1	7
430	Interleukin enhancer-binding factor 2 OS=Homo sapiens GN=ILF2 PE=1 SV=2	ILF2	sp|Q12905|ILF2_HUMAN	43 kDa	1	5	1	5	7	1	7
436	Proteasome subunit alpha type-2 OS=Homo sapiens GN=PSMA2 PE=1 SV=2	PSMA2	sp|P25787|PSA2_HUMAN	26 kDa	1	6	1	6	7	1	7
448.1	Myosin light polypeptide 6 OS=Homo sapiens GN=MYL6 PE=1 SV=2	MYL6	sp|P60660|MYL6_HUMAN	17 kDa	1	5	0	3	7	1	7
460	40S ribosomal protein S23 OS=Homo sapiens GN=RPS23 PE=1 SV=3	RPS23	sp|P62266|RS23_HUMAN	16 kDa	1	6	1	6	7	1	7
485	Tryptophan--tRNA ligase, cytoplasmic OS=Homo sapiens GN=WARS PE=1 SV=2	WARS	sp|P23381|SYWC_HUMAN	53 kDa	1	5	1	5	7	1	7
487	Thioredoxin-dependent peroxide reductase, mitochondrial OS=Homo sapiens GN=PRDX3 PE=1 SV=3	PRDX3	sp|P30048|PRDX3_HUMAN	28 kDa	1	6	1	6	7	1	7
321	Transgelin-2 OS=Homo sapiens GN=TAGLN2 PE=1 SV=3	TAGLN2	sp|P37802|TAGL2_HUMAN	22 kDa	2	9	2	9	6.5	2	13
196	Vinculin OS=Homo sapiens GN=VCL PE=1 SV=4	VCL	sp|P18206|VINC_HUMAN	124 kDa	4	25	4	25	6.5	4	26
190	Cytoplasmic dynein 1 heavy chain 1 OS=Homo sapiens GN=DYNC1H1 PE=1 SV=5	DYNC1H1	sp|Q14204|DYHC1_HUMAN	532 kDa	4	31	4	30	6.4	5	32
104.4	Ras-related protein Rab-1B OS=Homo sapiens GN=RAB1B PE=1 SV=1	RAB1B	sp|Q9H0U4|RAB1B_HUMAN	22 kDa	3	11	0	2	6.33333	3	19
255.1	60S ribosomal protein L3 OS=Homo sapiens GN=RPL3 PE=1 SV=2	RPL3	sp|P39023|RL3_HUMAN	46 kDa	3	16	3	13	6.33333	3	19
72	Ezrin OS=Homo sapiens GN=EZR PE=1 SV=4	EZR	sp|P15311|EZRI_HUMAN	69 kDa	12	44	6	29	6.30769	13	82
194.1	Eukaryotic translation initiation factor 2 subunit 3 OS=Homo sapiens GN=EIF2S3 PE=1 SV=3	EIF2S3	sp|P41091|IF2G_HUMAN	51 kDa	4	18	1	3	6.25	4	25
700	Rho GTPase-activating protein 39 OS=Homo sapiens GN=ARHGAP39 PE=1 SV=2	ARHGAP39	sp|Q9C0H5|RHG39_HUMAN	121 kDa	0	6	0	6	6	1	6
703	Zinc transporter ZIP6 OS=Homo sapiens GN=SLC39A6 PE=1 SV=3	SLC39A6	sp|Q13433|S39A6_HUMAN	85 kDa	0	4	0	4	6	1	6
707	SH3 and PX domain-containing protein 2B OS=Homo sapiens GN=SH3PXD2B PE=1 SV=3	SH3PXD2B	sp|A1X283|SPD2B_HUMAN	102 kDa	0	6	0	5	6	1	6
734	SH3 and multiple ankyrin repeat domains protein 2 OS=Homo sapiens GN=SHANK2 PE=1 SV=3	SHANK2	sp|Q9UPX8|SHAN2_HUMAN	159 kDa	0	5	0	5	6	1	6
813	Alcohol dehydrogenase [NADP(+)] OS=Homo sapiens GN=AKR1A1 PE=1 SV=3	AKR1A1	sp|P14550|AK1A1_HUMAN	37 kDa	0	4	0	2	6	1	6
835	Protein FAM171A1 OS=Homo sapiens GN=FAM171A1 PE=1 SV=1	FAM171A1	sp|Q5VUB5|F1711_HUMAN	98 kDa	0	6	0	6	6	1	6
880.1	SLIT-ROBO Rho GTPase-activating protein 2 OS=Homo sapiens GN=SRGAP2 PE=1 SV=2	SRGAP2	sp|O75044|SRGP2_HUMAN	121 kDa	0	6	0	5	6	1	6
948	Phosphatidylinositol-binding clathrin assembly protein OS=Homo sapiens GN=PICALM PE=1 SV=2	PICALM	sp|Q13492|PICAL_HUMAN	71 kDa	0	5	0	5	6	1	6
949	Rab-like protein 6 OS=Homo sapiens GN=RABL6 PE=1 SV=2	RABL6	sp|Q3YEC7|RABL6_HUMAN	80 kDa	0	5	0	5	6	1	6
960	Metal transporter CNNM3 OS=Homo sapiens GN=CNNM3 PE=1 SV=1	CNNM3	sp|Q8NE01|CNNM3_HUMAN	76 kDa	0	6	0	6	6	1	6
982	Tyrosine-protein phosphatase non-receptor type 11 OS=Homo sapiens GN=PTPN11 PE=1 SV=2	PTPN11	sp|Q06124|PTN11_HUMAN	68 kDa	0	6	0	6	6	1	6
1013.1	Interferon-induced GTP-binding protein Mx1 OS=Homo sapiens GN=MX1 PE=1 SV=4	MX1	sp|P20591|MX1_HUMAN	76 kDa	0	4	0	3	6	1	6
1030	Rho GTPase-activating protein 12 OS=Homo sapiens GN=ARHGAP12 PE=1 SV=1	ARHGAP12	sp|Q8IWW6|RHG12_HUMAN	96 kDa	0	6	0	6	6	1	6
1037	Protein arginine N-methyltransferase 5 OS=Homo sapiens GN=PRMT5 PE=1 SV=4	PRMT5	sp|O14744|ANM5_HUMAN	73 kDa	0	6	0	6	6	1	6
1039	Monocarboxylate transporter 4 OS=Homo sapiens GN=SLC16A3 PE=1 SV=1	SLC16A3	sp|O15427|MOT4_HUMAN	49 kDa	0	6	0	6	6	1	6
1044	ADP-ribosylation factor-like protein 1 OS=Homo sapiens GN=ARL1 PE=1 SV=1	ARL1	sp|P40616|ARL1_HUMAN	20 kDa	0	4	0	4	6	1	6
1048	Adenosine kinase OS=Homo sapiens GN=ADK PE=1 SV=2	ADK	sp|P55263|ADK_HUMAN	41 kDa	0	5	0	5	6	1	6
1142	Dynactin subunit 1 OS=Homo sapiens GN=DCTN1 PE=1 SV=3	DCTN1	sp|Q14203|DCTN1_HUMAN	142 kDa	0	6	0	6	6	1	6
1143	Delta(24)-sterol reductase OS=Homo sapiens GN=DHCR24 PE=1 SV=2	DHCR24	sp|Q15392|DHC24_HUMAN	60 kDa	0	6	0	6	6	1	6
1154	Protein unc-45 homolog A OS=Homo sapiens GN=UNC45A PE=1 SV=1	UNC45A	sp|Q9H3U1|UN45A_HUMAN	103 kDa	0	4	0	4	6	1	6
1159	Bifunctional UDP-N-acetylglucosamine 2-epimerase/N-acetylmannosamine kinase OS=Homo sapiens GN=GNE PE=1 SV=1	GNE	sp|Q9Y223|GLCNE_HUMAN	79 kDa	0	4	0	4	6	1	6
1190	Alpha-aminoadipic semialdehyde dehydrogenase OS=Homo sapiens GN=ALDH7A1 PE=1 SV=5	ALDH7A1	sp|P49419|AL7A1_HUMAN	58 kDa	0	6	0	6	6	1	6
1191	Histidine triad nucleotide-binding protein 1 OS=Homo sapiens GN=HINT1 PE=1 SV=2	HINT1	sp|P49773|HINT1_HUMAN	14 kDa	0	4	0	4	6	1	6
1197	Condensin complex subunit 2 OS=Homo sapiens GN=NCAPH PE=1 SV=3	NCAPH	sp|Q15003|CND2_HUMAN	83 kDa	0	6	0	6	6	1	6
1207	WD repeat domain phosphoinositide-interacting protein 2 OS=Homo sapiens GN=WIPI2 PE=1 SV=1	WIPI2	sp|Q9Y4P8|WIPI2_HUMAN	49 kDa	0	6	0	6	6	1	6
1232	Calponin-3 OS=Homo sapiens GN=CNN3 PE=1 SV=1	CNN3	sp|Q15417|CNN3_HUMAN	36 kDa	0	6	0	4	6	1	6
392.1	HLA class I histocompatibility antigen, Cw-17 alpha chain OS=Homo sapiens GN=HLA-C PE=1 SV=1	HLA-C	sp|Q95604|1C17_HUMAN	41 kDa	1	5	0	0	6	1	6
405	Heterogeneous nuclear ribonucleoprotein U-like protein 2 OS=Homo sapiens GN=HNRNPUL2 PE=1 SV=1	HNRNPUL2	sp|Q1KMD3|HNRL2_HUMAN	85 kDa	1	6	1	6	6	1	6
409	Myosin regulatory light chain 12B OS=Homo sapiens GN=MYL12B PE=1 SV=2	MYL12B	sp|O14950|ML12B_HUMAN (+1)	20 kDa	1	5	1	5	6	1	6
428.1	Serine/arginine-rich splicing factor 6 OS=Homo sapiens GN=SRSF6 PE=1 SV=2	SRSF6	sp|Q13247|SRSF6_HUMAN	40 kDa	1	5	0	1	6	1	6
432.1	Small nuclear ribonucleoprotein-associated proteins B and B' OS=Homo sapiens GN=SNRPB PE=1 SV=2	SNRPB	sp|P14678|RSMB_HUMAN	25 kDa	1	5	0	0	6	1	6
433.1	Vacuolar protein sorting-associated protein 26A OS=Homo sapiens GN=VPS26A PE=1 SV=2	VPS26A	sp|O75436|VP26A_HUMAN	38 kDa	1	6	1	5	6	1	6
463	Far upstream element-binding protein 2 OS=Homo sapiens GN=KHSRP PE=1 SV=4	KHSRP	sp|Q92945|FUBP2_HUMAN	73 kDa	1	6	1	6	6	1	6
320.2	Rho-related GTP-binding protein RhoC OS=Homo sapiens GN=RHOC PE=1 SV=1	RHOC	sp|P08134|RHOC_HUMAN	22 kDa	2	7	0	1	6	2	12
263.1	ATP-dependent RNA helicase DDX39A OS=Homo sapiens GN=DDX39A PE=1 SV=2	DDX39A	sp|O00148|DX39A_HUMAN	49 kDa	3	14	0	4	5.66667	3	17
157	Trifunctional enzyme subunit alpha, mitochondrial OS=Homo sapiens GN=HADHA PE=1 SV=2	HADHA	sp|P40939|ECHA_HUMAN	83 kDa	5	24	5	24	5.66667	6	34
107	Neutral alpha-glucosidase AB OS=Homo sapiens GN=GANAB PE=1 SV=3	GANAB	sp|Q14697|GANAB_HUMAN	107 kDa	8	34	8	34	5.625	8	45
37	Fatty acid synthase OS=Homo sapiens GN=FASN PE=1 SV=3	FASN	sp|P49327|FAS_HUMAN	273 kDa	25	107	25	106	5.55556	27	150
280.1	Polypyrimidine tract-binding protein 1 OS=Homo sapiens GN=PTBP1 PE=1 SV=1	PTBP1	sp|P26599|PTBP1_HUMAN	57 kDa	2	15	2	13	5.5	4	22
135.1	Heterogeneous nuclear ribonucleoprotein A1 OS=Homo sapiens GN=HNRNPA1 PE=1 SV=5	HNRNPA1	sp|P09651|ROA1_HUMAN	39 kDa	6	19	3	7	5.28571	7	37
579	Synaptopodin OS=Homo sapiens GN=SYNPO PE=1 SV=2	SYNPO	sp|Q8N3V7|SYNPO_HUMAN	99 kDa	0	5	0	5	5	1	5
583.1	ADP-ribosylation factor-like protein 8B OS=Homo sapiens GN=ARL8B PE=1 SV=1	ARL8B	sp|Q9NVJ2|ARL8B_HUMAN	22 kDa	0	4	0	1	5	1	5
844	Protein ecdysoneless homolog OS=Homo sapiens GN=ECD PE=1 SV=1	ECD	sp|O95905|ECD_HUMAN	73 kDa	0	4	0	4	5	1	5
848	Protein Shroom2 OS=Homo sapiens GN=SHROOM2 PE=1 SV=1	SHROOM2	sp|Q13796|SHRM2_HUMAN	176 kDa	0	4	0	3	5	1	5
978	Rho guanine nucleotide exchange factor 10 OS=Homo sapiens GN=ARHGEF10 PE=1 SV=4	ARHGEF10	sp|O15013|ARHGA_HUMAN	152 kDa	0	4	0	4	5	1	5
987	Prostaglandin E synthase 3 OS=Homo sapiens GN=PTGES3 PE=1 SV=1	PTGES3	sp|Q15185|TEBP_HUMAN	19 kDa	0	4	0	4	5	1	5
989	Equilibrative nucleoside transporter 1 OS=Homo sapiens GN=SLC29A1 PE=1 SV=3	SLC29A1	sp|Q99808|S29A1_HUMAN	50 kDa	0	4	0	4	5	1	5
996.1	2-oxoglutarate dehydrogenase, mitochondrial OS=Homo sapiens GN=OGDH PE=1 SV=3	OGDH	sp|Q02218|ODO1_HUMAN	116 kDa	0	4	0	2	5	1	5
997.1	Semaphorin-4C OS=Homo sapiens GN=SEMA4C PE=1 SV=2	SEMA4C	sp|Q9C0C4|SEM4C_HUMAN	93 kDa	0	5	0	4	5	1	5
1007	Echinoderm microtubule-associated protein-like 4 OS=Homo sapiens GN=EML4 PE=1 SV=3	EML4	sp|Q9HC35|EMAL4_HUMAN	109 kDa	0	5	0	5	5	1	5
1047	Ubiquitin carboxyl-terminal hydrolase 14 OS=Homo sapiens GN=USP14 PE=1 SV=3	USP14	sp|P54578|UBP14_HUMAN	56 kDa	0	5	0	5	5	1	5
1049	Inositol polyphosphate 5-phosphatase OCRL-1 OS=Homo sapiens GN=OCRL PE=1 SV=3	OCRL	sp|Q01968|OCRL_HUMAN	104 kDa	0	5	0	5	5	1	5
1051	Lysine--tRNA ligase OS=Homo sapiens GN=KARS PE=1 SV=3	KARS	sp|Q15046|SYK_HUMAN	68 kDa	0	4	0	4	5	1	5
1062	Dysferlin OS=Homo sapiens GN=DYSF PE=1 SV=1	DYSF	sp|O75923|DYSF_HUMAN	237 kDa	0	4	0	3	5	1	5
1066.1	YTH domain-containing family protein 1 OS=Homo sapiens GN=YTHDF1 PE=1 SV=1	YTHDF1	sp|Q9BYJ9|YTHD1_HUMAN	61 kDa	0	5	0	2	5	1	5
1087	Fanconi anemia group J protein OS=Homo sapiens GN=BRIP1 PE=1 SV=1	BRIP1	sp|Q9BX63|FANCJ_HUMAN	141 kDa	0	5	0	5	5	1	5
1089	Ras-related protein Rab-21 OS=Homo sapiens GN=RAB21 PE=1 SV=3	RAB21	sp|Q9UL25|RAB21_HUMAN	24 kDa	0	5	0	5	5	1	5
1090	Calponin-2 OS=Homo sapiens GN=CNN2 PE=1 SV=4	CNN2	sp|Q99439|CNN2_HUMAN	34 kDa	0	4	0	2	5	1	5
1095	Nardilysin OS=Homo sapiens GN=NRD1 PE=1 SV=2	NRD1	sp|O43847|NRDC_HUMAN	132 kDa	0	5	0	5	5	1	5
1099	ADP-ribosylation factor-like protein 3 OS=Homo sapiens GN=ARL3 PE=1 SV=2	ARL3	sp|P36405|ARL3_HUMAN	20 kDa	0	5	0	5	5	1	5
1100	ATP-binding cassette sub-family E member 1 OS=Homo sapiens GN=ABCE1 PE=1 SV=1	ABCE1	sp|P61221|ABCE1_HUMAN	67 kDa	0	3	0	3	5	1	5
1103	Tyrosine-protein phosphatase non-receptor type 12 OS=Homo sapiens GN=PTPN12 PE=1 SV=3	PTPN12	sp|Q05209|PTN12_HUMAN	88 kDa	0	4	0	4	5	1	5
458	Platelet-activating factor acetylhydrolase IB subunit alpha OS=Homo sapiens GN=PAFAH1B1 PE=1 SV=2	PAFAH1B1	sp|P43034|LIS1_HUMAN	47 kDa	1	4	1	3	5	1	5
475	40S ribosomal protein S17 OS=Homo sapiens GN=RPS17 PE=1 SV=2	RPS17	sp|P08708|RS17_HUMAN	16 kDa	1	2	1	2	5	1	5
507	Isocitrate dehydrogenase [NADP] cytoplasmic OS=Homo sapiens GN=IDH1 PE=1 SV=2	IDH1	sp|O75874|IDHC_HUMAN	47 kDa	1	4	0	4	5	1	5
322	Ras-related protein Rap-1b OS=Homo sapiens GN=RAP1B PE=1 SV=1	RAP1B	sp|P61224|RAP1B_HUMAN	21 kDa	2	8	2	8	5	2	10
357	Matrin-3 OS=Homo sapiens GN=MATR3 PE=1 SV=2	MATR3	sp|P43243|MATR3_HUMAN	95 kDa	2	9	2	9	5	2	10
230	Dolichyl-diphosphooligosaccharide--protein glycosyltransferase subunit 1 OS=Homo sapiens GN=RPN1 PE=1 SV=1	RPN1	sp|P04843|RPN1_HUMAN	69 kDa	3	13	3	13	5	3	15
253	Splicing factor 3B subunit 3 OS=Homo sapiens GN=SF3B3 PE=1 SV=4	SF3B3	sp|Q15393|SF3B3_HUMAN	136 kDa	3	14	3	13	5	3	15
158	WD repeat-containing protein 1 OS=Homo sapiens GN=WDR1 PE=1 SV=4	WDR1	sp|O75083|WDR1_HUMAN	66 kDa	5	18	5	18	5	5	25
164	Peroxisomal multifunctional enzyme type 2 OS=Homo sapiens GN=HSD17B4 PE=1 SV=3	HSD17B4	sp|P51659|DHB4_HUMAN	80 kDa	5	20	5	19	5	5	25
136.1	Ras GTPase-activating-like protein IQGAP1 OS=Homo sapiens GN=IQGAP1 PE=1 SV=1	IQGAP1	sp|P46940|IQGA1_HUMAN	189 kDa	6	33	6	29	5	7	35
139.1	ATP-dependent RNA helicase DDX3X OS=Homo sapiens GN=DDX3X PE=1 SV=3	DDX3X	sp|O00571|DDX3X_HUMAN	73 kDa	6	22	2	9	4.83333	6	29
87	Signal transducer and activator of transcription 1-alpha/beta OS=Homo sapiens GN=STAT1 PE=1 SV=2	STAT1	sp|P42224|STAT1_HUMAN	87 kDa	10	33	10	33	4.63636	11	51
298	26S proteasome non-ATPase regulatory subunit 1 OS=Homo sapiens GN=PSMD1 PE=1 SV=2	PSMD1	sp|Q99460|PSMD1_HUMAN	106 kDa	2	8	2	8	4.5	2	9
317	60S ribosomal protein L9 OS=Homo sapiens GN=RPL9 PE=1 SV=1	RPL9	sp|P32969|RL9_HUMAN	22 kDa	2	7	2	7	4.5	2	9
339.1	Dihydropyrimidinase-related protein 3 OS=Homo sapiens GN=DPYSL3 PE=1 SV=1	DPYSL3	sp|Q14195|DPYL3_HUMAN	62 kDa	2	8	1	5	4.5	2	9
343	Ras-related protein Rab-7a OS=Homo sapiens GN=RAB7A PE=1 SV=1	RAB7A	sp|P51149|RAB7A_HUMAN	23 kDa	2	7	2	7	4.5	2	9
191	26S proteasome non-ATPase regulatory subunit 2 OS=Homo sapiens GN=PSMD2 PE=1 SV=3	PSMD2	sp|Q13200|PSMD2_HUMAN	100 kDa	4	15	4	15	4.5	4	18
163	F-actin-capping protein subunit beta OS=Homo sapiens GN=CAPZB PE=1 SV=4	CAPZB	sp|P47756|CAPZB_HUMAN	31 kDa	5	14	5	14	4.4	5	22
258	Galectin-1 OS=Homo sapiens GN=LGALS1 PE=1 SV=2	LGALS1	sp|P09382|LEG1_HUMAN	15 kDa	3	8	3	8	4.33333	3	13
264	Probable ATP-dependent RNA helicase DDX5 OS=Homo sapiens GN=DDX5 PE=1 SV=1	DDX5	sp|P17844|DDX5_HUMAN	69 kDa	3	11	1	7	4.33333	3	13
265	Probable ATP-dependent RNA helicase DDX17 OS=Homo sapiens GN=DDX17 PE=1 SV=2	DDX17	sp|Q92841|DDX17_HUMAN	80 kDa	3	11	1	7	4.33333	3	13
544.1	Host cell factor 1 OS=Homo sapiens GN=HCFC1 PE=1 SV=2	HCFC1	sp|P51610|HCFC1_HUMAN	209 kDa	0	4	0	4	4	1	4
556	TRIO and F-actin-binding protein OS=Homo sapiens GN=TRIOBP PE=1 SV=3	TRIOBP	sp|Q9H2D6|TARA_HUMAN	261 kDa	0	3	0	3	4	1	4
578	RNA-binding protein Raly OS=Homo sapiens GN=RALY PE=1 SV=1	RALY	sp|Q9UKM9|RALY_HUMAN	32 kDa	0	3	0	2	4	1	4
608	DNA (cytosine-5)-methyltransferase 1 OS=Homo sapiens GN=DNMT1 PE=1 SV=2	DNMT1	sp|P26358|DNMT1_HUMAN	183 kDa	0	4	0	4	4	1	4
610	Nephrocystin-4 OS=Homo sapiens GN=NPHP4 PE=1 SV=2	NPHP4	sp|O75161|NPHP4_HUMAN	158 kDa	0	4	0	4	4	1	4
623	Antigen KI-67 OS=Homo sapiens GN=MKI67 PE=1 SV=2	MKI67	sp|P46013|KI67_HUMAN	359 kDa	0	4	0	4	4	1	4
624.1	Chromosome-associated kinesin KIF4A OS=Homo sapiens GN=KIF4A PE=1 SV=3	KIF4A	sp|O95239|KIF4A_HUMAN	140 kDa	0	4	0	3	4	1	4
629	SH3 and PX domain-containing protein 2A OS=Homo sapiens GN=SH3PXD2A PE=1 SV=1	SH3PXD2A	sp|Q5TCZ1|SPD2A_HUMAN	125 kDa	0	4	0	3	4	1	4
632.1	RAF proto-oncogene serine/threonine-protein kinase OS=Homo sapiens GN=RAF1 PE=1 SV=1	RAF1	sp|P04049|RAF1_HUMAN	73 kDa	0	4	0	1	4	1	4
632.2	Serine/threonine-protein kinase A-Raf OS=Homo sapiens GN=ARAF PE=1 SV=2	ARAF	sp|P10398|ARAF_HUMAN	68 kDa	0	4	0	1	4	1	4
633.1	Ras-related protein R-Ras2 OS=Homo sapiens GN=RRAS2 PE=1 SV=1	RRAS2	sp|P62070|RRAS2_HUMAN	23 kDa	0	4	0	2	4	1	4
647	Solute carrier family 12 member 2 OS=Homo sapiens GN=SLC12A2 PE=1 SV=1	SLC12A2	sp|P55011|S12A2_HUMAN	131 kDa	0	4	0	4	4	1	4
649.1	Protein kinase C alpha type OS=Homo sapiens GN=PRKCA PE=1 SV=4	PRKCA	sp|P17252|KPCA_HUMAN	77 kDa	0	4	0	3	4	1	4
651	Signal-induced proliferation-associated 1-like protein 3 OS=Homo sapiens GN=SIPA1L3 PE=1 SV=3	SIPA1L3	sp|O60292|SI1L3_HUMAN	195 kDa	0	3	0	2	4	1	4
653	Inverted formin-2 OS=Homo sapiens GN=INF2 PE=1 SV=2	INF2	sp|Q27J81|INF2_HUMAN	136 kDa	0	4	0	4	4	1	4
659	Ral GTPase-activating protein subunit alpha-1 OS=Homo sapiens GN=RALGAPA1 PE=1 SV=1	RALGAPA1	sp|Q6GYQ0|RGPA1_HUMAN	230 kDa	0	4	0	3	4	1	4
671	DCC-interacting protein 13-beta OS=Homo sapiens GN=APPL2 PE=1 SV=3	APPL2	sp|Q8NEU8|DP13B_HUMAN	74 kDa	0	4	0	4	4	1	4
688	Procollagen-lysine,2-oxoglutarate 5-dioxygenase 1 OS=Homo sapiens GN=PLOD1 PE=1 SV=2	PLOD1	sp|Q02809|PLOD1_HUMAN	84 kDa	0	4	0	4	4	1	4
692	Heterogeneous nuclear ribonucleoprotein D-like OS=Homo sapiens GN=HNRNPDL PE=1 SV=3	HNRNPDL	sp|O14979|HNRDL_HUMAN	46 kDa	0	3	0	1	4	1	4
699	Synaptojanin-1 OS=Homo sapiens GN=SYNJ1 PE=1 SV=2	SYNJ1	sp|O43426|SYNJ1_HUMAN	173 kDa	0	4	0	4	4	1	4
723	Fragile X mental retardation protein 1 OS=Homo sapiens GN=FMR1 PE=1 SV=1	FMR1	sp|Q06787|FMR1_HUMAN	71 kDa	0	4	0	3	4	1	4
736	Eukaryotic translation initiation factor 4 gamma 3 OS=Homo sapiens GN=EIF4G3 PE=1 SV=2	EIF4G3	sp|O43432|IF4G3_HUMAN	177 kDa	0	4	0	1	4	1	4
770	Succinate dehydrogenase [ubiquinone] flavoprotein subunit, mitochondrial OS=Homo sapiens GN=SDHA PE=1 SV=2	SDHA	sp|P31040|SDHA_HUMAN	73 kDa	0	2	0	2	4	1	4
777	Isoleucine--tRNA ligase, mitochondrial OS=Homo sapiens GN=IARS2 PE=1 SV=2	IARS2	sp|Q9NSE4|SYIM_HUMAN	114 kDa	0	4	0	4	4	1	4
788	Neurabin-1 OS=Homo sapiens GN=PPP1R9A PE=1 SV=2	PPP1R9A	sp|Q9ULJ8|NEB1_HUMAN	123 kDa	0	4	0	4	4	1	4
817	Neurogenic locus notch homolog protein 1 OS=Homo sapiens GN=NOTCH1 PE=1 SV=4	NOTCH1	sp|P46531|NOTC1_HUMAN	272 kDa	0	4	0	2	4	1	4
819	Ubiquitin carboxyl-terminal hydrolase 7 OS=Homo sapiens GN=USP7 PE=1 SV=2	USP7	sp|Q93009|UBP7_HUMAN	128 kDa	0	4	0	4	4	1	4
821	Ribosomal protein S6 kinase delta-1 OS=Homo sapiens GN=RPS6KC1 PE=1 SV=2	RPS6KC1	sp|Q96S38|KS6C1_HUMAN	119 kDa	0	4	0	4	4	1	4
823	General transcription factor II-I OS=Homo sapiens GN=GTF2I PE=1 SV=2	GTF2I	sp|P78347|GTF2I_HUMAN	112 kDa	0	4	0	4	4	1	4
853.2	Liprin-beta-2 OS=Homo sapiens GN=PPFIBP2 PE=1 SV=3	PPFIBP2	sp|Q8ND30|LIPB2_HUMAN	99 kDa	0	4	0	1	4	1	4
990	Pinin OS=Homo sapiens GN=PNN PE=1 SV=4	PNN	sp|Q9H307|PININ_HUMAN	82 kDa	0	3	0	3	4	1	4
998	GTP-binding protein 1 OS=Homo sapiens GN=GTPBP1 PE=1 SV=3	GTPBP1	sp|O00178|GTPB1_HUMAN	72 kDa	0	3	0	3	4	1	4
1003	60S ribosomal protein L29 OS=Homo sapiens GN=RPL29 PE=1 SV=2	RPL29	sp|P47914|RL29_HUMAN	18 kDa	0	3	0	3	4	1	4
1015	Regulator of G-protein signaling 12 OS=Homo sapiens GN=RGS12 PE=1 SV=1	RGS12	sp|O14924|RGS12_HUMAN	156 kDa	0	4	0	4	4	1	4
1019	Eukaryotic translation initiation factor 3 subunit G OS=Homo sapiens GN=EIF3G PE=1 SV=2	EIF3G	sp|O75821|EIF3G_HUMAN	36 kDa	0	4	0	4	4	1	4
1035.1	Eukaryotic peptide chain release factor GTP-binding subunit ERF3B OS=Homo sapiens GN=GSPT2 PE=1 SV=2	GSPT2	sp|Q8IYD1|ERF3B_HUMAN	69 kDa	0	4	0	1	4	1	4
1035.2	Eukaryotic peptide chain release factor GTP-binding subunit ERF3A OS=Homo sapiens GN=GSPT1 PE=1 SV=1	GSPT1	sp|P15170|ERF3A_HUMAN	56 kDa	0	4	0	1	4	1	4
1050	tRNA (cytosine(34)-C(5))-methyltransferase OS=Homo sapiens GN=NSUN2 PE=1 SV=2	NSUN2	sp|Q08J23|NSUN2_HUMAN	86 kDa	0	4	0	4	4	1	4
1145	WD repeat domain phosphoinositide-interacting protein 1 OS=Homo sapiens GN=WIPI1 PE=1 SV=3	WIPI1	sp|Q5MNZ9|WIPI1_HUMAN	49 kDa	0	3	0	3	4	1	4
1147	Atlastin-3 OS=Homo sapiens GN=ATL3 PE=1 SV=1	ATL3	sp|Q6DD88|ATLA3_HUMAN	61 kDa	0	4	0	4	4	1	4
1149	Unconventional myosin-XVIIIa OS=Homo sapiens GN=MYO18A PE=1 SV=3	MYO18A	sp|Q92614|MY18A_HUMAN	233 kDa	0	4	0	4	4	1	4
1150	Amyloid beta A4 precursor protein-binding family B member 2 OS=Homo sapiens GN=APBB2 PE=1 SV=3	APBB2	sp|Q92870|APBB2_HUMAN	83 kDa	0	4	0	4	4	1	4
1151	Zinc finger RNA-binding protein OS=Homo sapiens GN=ZFR PE=1 SV=2	ZFR	sp|Q96KR1|ZFR_HUMAN	117 kDa	0	3	0	3	4	1	4
1152	RUN and FYVE domain-containing protein 1 OS=Homo sapiens GN=RUFY1 PE=1 SV=2	RUFY1	sp|Q96T51|RUFY1_HUMAN	80 kDa	0	4	0	4	4	1	4
1153	Junctophilin-2 OS=Homo sapiens GN=JPH2 PE=1 SV=2	JPH2	sp|Q9BR39|JPH2_HUMAN	74 kDa	0	4	0	4	4	1	4
1155	Leucine-rich repeat-containing protein 40 OS=Homo sapiens GN=LRRC40 PE=1 SV=1	LRRC40	sp|Q9H9A6|LRC40_HUMAN	68 kDa	0	4	0	4	4	1	4
1158	Nuclear pore complex protein Nup50 OS=Homo sapiens GN=NUP50 PE=1 SV=2	NUP50	sp|Q9UKX7|NUP50_HUMAN	50 kDa	0	4	0	4	4	1	4
1175.1	AP-3 complex subunit mu-1 OS=Homo sapiens GN=AP3M1 PE=1 SV=1	AP3M1	sp|Q9Y2T2|AP3M1_HUMAN	47 kDa	0	4	0	3	4	1	4
1176.1	Arf-GAP domain and FG repeat-containing protein 1 OS=Homo sapiens GN=AGFG1 PE=1 SV=2	AGFG1	sp|P52594|AGFG1_HUMAN	58 kDa	0	4	0	3	4	1	4
1177	Importin-5 OS=Homo sapiens GN=IPO5 PE=1 SV=4	IPO5	sp|O00410|IPO5_HUMAN	124 kDa	0	4	0	4	4	1	4
1180	Non-syndromic hearing impairment protein 5 OS=Homo sapiens GN=DFNA5 PE=1 SV=2	DFNA5	sp|O60443|DFNA5_HUMAN	55 kDa	0	4	0	4	4	1	4
1181	Nuclear pore complex protein Nup155 OS=Homo sapiens GN=NUP155 PE=1 SV=1	NUP155	sp|O75694|NU155_HUMAN	155 kDa	0	3	0	3	4	1	4
1182	Uncharacterized protein KIAA0754 OS=Homo sapiens GN=KIAA0754 PE=2 SV=4	KIAA0754	sp|O94854|K0754_HUMAN	135 kDa	0	4	0	4	4	1	4
1186	Ubiquitin carboxyl-terminal hydrolase isozyme L1 OS=Homo sapiens GN=UCHL1 PE=1 SV=2	UCHL1	sp|P09936|UCHL1_HUMAN	25 kDa	0	4	0	4	4	1	4
1187	Spermidine synthase OS=Homo sapiens GN=SRM PE=1 SV=1	SRM	sp|P19623|SPEE_HUMAN	34 kDa	0	4	0	4	4	1	4
1189	Adenylosuccinate synthetase isozyme 2 OS=Homo sapiens GN=ADSS PE=1 SV=3	ADSS	sp|P30520|PURA2_HUMAN	50 kDa	0	3	0	3	4	1	4
1194	Large neutral amino acids transporter small subunit 1 OS=Homo sapiens GN=SLC7A5 PE=1 SV=2	SLC7A5	sp|Q01650|LAT1_HUMAN	55 kDa	0	3	0	3	4	1	4
1195	Quinone oxidoreductase OS=Homo sapiens GN=CRYZ PE=1 SV=1	CRYZ	sp|Q08257|QOR_HUMAN	35 kDa	0	4	0	4	4	1	4
1199	Rho GTPase-activating protein 18 OS=Homo sapiens GN=ARHGAP18 PE=1 SV=3	ARHGAP18	sp|Q8N392|RHG18_HUMAN	75 kDa	0	4	0	4	4	1	4
1201	Minor histocompatibility antigen H13 OS=Homo sapiens GN=HM13 PE=1 SV=1	HM13	sp|Q8TCT9|HM13_HUMAN	41 kDa	0	4	0	4	4	1	4
1202	Pleckstrin homology domain-containing family O member 2 OS=Homo sapiens GN=PLEKHO2 PE=1 SV=1	PLEKHO2	sp|Q8TD55|PKHO2_HUMAN	53 kDa	0	3	0	3	4	1	4
326	Eukaryotic translation initiation factor 5A-1 OS=Homo sapiens GN=EIF5A PE=1 SV=2	EIF5A	sp|P63241|IF5A1_HUMAN	17 kDa	2	7	2	7	4	2	8
353	40S ribosomal protein S15a OS=Homo sapiens GN=RPS15A PE=1 SV=2	RPS15A	sp|P62244|RS15A_HUMAN	15 kDa	2	8	2	8	4	2	8
387	Heterogeneous nuclear ribonucleoprotein F OS=Homo sapiens GN=HNRNPF PE=1 SV=3	HNRNPF	sp|P52597|HNRPF_HUMAN	46 kDa	2	8	1	6	4	2	8
104.5	Ras-related protein Rab-10 OS=Homo sapiens GN=RAB10 PE=1 SV=1	RAB10	sp|P61026|RAB10_HUMAN	23 kDa	3	9	0	7	4	3	12
199	Triosephosphate isomerase OS=Homo sapiens GN=TPI1 PE=1 SV=3	TPI1	sp|P60174|TPIS_HUMAN	31 kDa	4	12	4	12	4	4	16
232	Calnexin OS=Homo sapiens GN=CANX PE=1 SV=2	CANX	sp|P27824|CALX_HUMAN	68 kDa	3	14	3	13	4	4	16
155	Stress-70 protein, mitochondrial OS=Homo sapiens GN=HSPA9 PE=1 SV=2	HSPA9	sp|P38646|GRP75_HUMAN	74 kDa	5	15	5	15	4	5	20
118.1	Rab GDP dissociation inhibitor beta OS=Homo sapiens GN=GDI2 PE=1 SV=2	GDI2	sp|P50395|GDIB_HUMAN	51 kDa	7	22	5	14	4	9	36
198.1	Cytoskeleton-associated protein 4 OS=Homo sapiens GN=CKAP4 PE=1 SV=2	CKAP4	sp|Q07065|CKAP4_HUMAN	66 kDa	4	13	3	13	3.75	4	15
256	T-complex protein 1 subunit delta OS=Homo sapiens GN=CCT4 PE=1 SV=4	CCT4	sp|P50991|TCPD_HUMAN	58 kDa	3	13	3	12	3.75	4	15
152.2	Heterogeneous nuclear ribonucleoprotein H2 OS=Homo sapiens GN=HNRNPH2 PE=1 SV=1	HNRNPH2	sp|P55795|HNRH2_HUMAN	49 kDa	2	6	0	2	3.5	2	7
281.1	F-actin-capping protein subunit alpha-2 OS=Homo sapiens GN=CAPZA2 PE=1 SV=3	CAPZA2	sp|P47755|CAZA2_HUMAN	33 kDa	2	7	1	4	3.5	2	7
295.1	60S acidic ribosomal protein P0 OS=Homo sapiens GN=RPLP0 PE=1 SV=1	RPLP0	sp|P05388|RLA0_HUMAN	34 kDa	2	5	0	3	3.5	2	7
349	Very-long-chain enoyl-CoA reductase OS=Homo sapiens GN=TECR PE=1 SV=1	TECR	sp|Q9NZ01|TECR_HUMAN	36 kDa	2	6	2	6	3.5	2	7
351	Pre-mRNA-processing factor 19 OS=Homo sapiens GN=PRPF19 PE=1 SV=1	PRPF19	sp|Q9UMS4|PRP19_HUMAN	55 kDa	2	6	2	6	3.5	2	7
360	60S ribosomal protein L28 OS=Homo sapiens GN=RPL28 PE=1 SV=3	RPL28	sp|P46779|RL28_HUMAN	16 kDa	2	7	2	7	3.5	2	7
361.1	60S ribosomal protein L10 OS=Homo sapiens GN=RPL10 PE=1 SV=4	RPL10	sp|P27635|RL10_HUMAN	25 kDa	2	6	0	1	3.5	2	7
373	Chloride intracellular channel protein 1 OS=Homo sapiens GN=CLIC1 PE=1 SV=4	CLIC1	sp|O00299|CLIC1_HUMAN	27 kDa	2	7	1	6	3.5	2	7
375	60S ribosomal protein L18a OS=Homo sapiens GN=RPL18A PE=1 SV=2	RPL18A	sp|Q02543|RL18A_HUMAN	21 kDa	2	6	2	6	3.5	2	7
159.2	ADP-ribosylation factor 3 OS=Homo sapiens GN=ARF3 PE=1 SV=2	ARF3	sp|P61204|ARF3_HUMAN	21 kDa	4	11	1	5	3.4	5	17
104.1	Ras-related protein Rab-8A OS=Homo sapiens GN=RAB8A PE=1 SV=1	RAB8A	sp|P61006|RAB8A_HUMAN	24 kDa	4	11	0	6	3.25	4	13
73	Fascin OS=Homo sapiens GN=FSCN1 PE=1 SV=3	FSCN1	sp|Q16658|FSCN1_HUMAN	55 kDa	12	23	12	23	3.25	12	39
69	Filamin-C OS=Homo sapiens GN=FLNC PE=1 SV=3	FLNC	sp|Q14315|FLNC_HUMAN	291 kDa	13	34	0	15	3.25	16	52
71	Heterogeneous nuclear ribonucleoprotein U OS=Homo sapiens GN=HNRNPU PE=1 SV=6	HNRNPU	sp|Q00839|HNRPU_HUMAN	91 kDa	12	31	12	30	3.2	15	48
161	Cytosolic acyl coenzyme A thioester hydrolase OS=Homo sapiens GN=ACOT7 PE=1 SV=3	ACOT7	sp|O00154|BACH_HUMAN	42 kDa	5	13	5	13	3.16667	6	19
117	Heterogeneous nuclear ribonucleoprotein M OS=Homo sapiens GN=HNRNPM PE=1 SV=3	HNRNPM	sp|P52272|HNRPM_HUMAN	78 kDa	7	17	7	17	3.14286	7	22
525.1	Ephrin type-B receptor 1 OS=Homo sapiens GN=EPHB1 PE=1 SV=1	EPHB1	sp|P54762|EPHB1_HUMAN	110 kDa	0	3	0	1	3	1	3
528.2	Kinesin-like protein KIF16B OS=Homo sapiens GN=KIF16B PE=1 SV=2	KIF16B	sp|Q96L93|KI16B_HUMAN	152 kDa	0	3	0	2	3	1	3
530	Chondroitin sulfate proteoglycan 4 OS=Homo sapiens GN=CSPG4 PE=1 SV=2	CSPG4	sp|Q6UVK1|CSPG4_HUMAN	251 kDa	0	3	0	3	3	1	3
551.2	Proto-oncogene tyrosine-protein kinase Src OS=Homo sapiens GN=SRC PE=1 SV=3	SRC	sp|P12931|SRC_HUMAN	60 kDa	0	3	0	1	3	1	3
568	Myotubularin-related protein 6 OS=Homo sapiens GN=MTMR6 PE=1 SV=3	MTMR6	sp|Q9Y217|MTMR6_HUMAN	72 kDa	0	3	0	3	3	1	3
589	Protein flightless-1 homolog OS=Homo sapiens GN=FLII PE=1 SV=2	FLII	sp|Q13045|FLII_HUMAN	145 kDa	0	3	0	3	3	1	3
599	Transcription elongation factor SPT5 OS=Homo sapiens GN=SUPT5H PE=1 SV=1	SUPT5H	sp|O00267|SPT5H_HUMAN	121 kDa	0	3	0	3	3	1	3
612	Developmentally-regulated GTP-binding protein 2 OS=Homo sapiens GN=DRG2 PE=1 SV=1	DRG2	sp|P55039|DRG2_HUMAN	41 kDa	0	3	0	3	3	1	3
676	Importin-7 OS=Homo sapiens GN=IPO7 PE=1 SV=1	IPO7	sp|O95373|IPO7_HUMAN	120 kDa	0	3	0	3	3	1	3
679	Glutathione S-transferase omega-1 OS=Homo sapiens GN=GSTO1 PE=1 SV=2	GSTO1	sp|P78417|GSTO1_HUMAN	28 kDa	0	3	0	3	3	1	3
687.1	Copine-3 OS=Homo sapiens GN=CPNE3 PE=1 SV=1	CPNE3	sp|O75131|CPNE3_HUMAN	60 kDa	0	3	0	2	3	1	3
710.1	Rab GTPase-activating protein 1 OS=Homo sapiens GN=RABGAP1 PE=1 SV=3	RABGAP1	sp|Q9Y3P9|RBGP1_HUMAN	122 kDa	0	3	0	2	3	1	3
718	Ubiquitin carboxyl-terminal hydrolase 31 OS=Homo sapiens GN=USP31 PE=2 SV=2	USP31	sp|Q70CQ4|UBP31_HUMAN	147 kDa	0	3	0	3	3	1	3
727	Nuclear receptor coactivator 7 OS=Homo sapiens GN=NCOA7 PE=1 SV=2	NCOA7	sp|Q8NI08|NCOA7_HUMAN	106 kDa	0	2	0	2	3	1	3
729	Signal recognition particle subunit SRP72 OS=Homo sapiens GN=SRP72 PE=1 SV=3	SRP72	sp|O76094|SRP72_HUMAN	75 kDa	0	3	0	3	3	1	3
737.1	Ras-related protein Rab-5C OS=Homo sapiens GN=RAB5C PE=1 SV=2	RAB5C	sp|P51148|RAB5C_HUMAN	23 kDa	0	3	0	2	3	1	3
741	Integrin-linked kinase-associated serine/threonine phosphatase 2C OS=Homo sapiens GN=ILKAP PE=1 SV=1	ILKAP	sp|Q9H0C8|ILKAP_HUMAN	43 kDa	0	3	0	3	3	1	3
1224	Membrane-associated progesterone receptor component 2 OS=Homo sapiens GN=PGRMC2 PE=1 SV=1	PGRMC2	sp|O15173|PGRC2_HUMAN	24 kDa	0	3	0	3	3	1	3
1226	Endoplasmic reticulum resident protein 29 OS=Homo sapiens GN=ERP29 PE=1 SV=4	ERP29	sp|P30040|ERP29_HUMAN	29 kDa	0	3	0	3	3	1	3
1229	60S ribosomal protein L19 OS=Homo sapiens GN=RPL19 PE=1 SV=1	RPL19	sp|P84098|RL19_HUMAN	23 kDa	0	3	0	3	3	1	3
1233	Protein NOXP20 OS=Homo sapiens GN=FAM114A1 PE=1 SV=2	FAM114A1	sp|Q8IWE2|NXP20_HUMAN	61 kDa	0	3	0	3	3	1	3
1267	Proteasome subunit beta type-9 OS=Homo sapiens GN=PSMB9 PE=1 SV=2	PSMB9	sp|P28065|PSB9_HUMAN	23 kDa	0	3	0	3	3	1	3
1269	Transcription initiation factor TFIID subunit 7 OS=Homo sapiens GN=TAF7 PE=1 SV=1	TAF7	sp|Q15545|TAF7_HUMAN	40 kDa	0	3	0	3	3	1	3
1270	Ubiquitin-associated protein 2 OS=Homo sapiens GN=UBAP2 PE=1 SV=1	UBAP2	sp|Q5T6F2|UBAP2_HUMAN	117 kDa	0	3	0	3	3	1	3
1272	Ras-related protein Rab-34 OS=Homo sapiens GN=RAB34 PE=1 SV=1	RAB34	sp|Q9BZG1|RAB34_HUMAN	29 kDa	0	3	0	3	3	1	3
1273	UPF0687 protein C20orf27 OS=Homo sapiens GN=C20orf27 PE=1 SV=3	C20orf27	sp|Q9GZN8|CT027_HUMAN	19 kDa	0	3	0	3	3	1	3
1278	Testin OS=Homo sapiens GN=TES PE=1 SV=1	TES	sp|Q9UGI8|TES_HUMAN	48 kDa	0	3	0	3	3	1	3
1279	Twinfilin-2 OS=Homo sapiens GN=TWF2 PE=1 SV=2	TWF2	sp|Q6IBS0|TWF2_HUMAN	40 kDa	0	3	0	2	3	1	3
1280	Vesicle-fusing ATPase OS=Homo sapiens GN=NSF PE=1 SV=3	NSF	sp|P46459|NSF_HUMAN	83 kDa	0	3	0	3	3	1	3
1284	72 kDa inositol polyphosphate 5-phosphatase OS=Homo sapiens GN=INPP5E PE=1 SV=2	INPP5E	sp|Q9NRR6|INP5E_HUMAN	70 kDa	0	3	0	3	3	1	3
1286	Alcohol dehydrogenase class-3 OS=Homo sapiens GN=ADH5 PE=1 SV=4	ADH5	sp|P11766|ADHX_HUMAN	40 kDa	0	2	0	2	3	1	3
1287	Small ubiquitin-related modifier 1 OS=Homo sapiens GN=SUMO1 PE=1 SV=1	SUMO1	sp|P63165|SUMO1_HUMAN	12 kDa	0	2	0	2	3	1	3
1290	Proteasome inhibitor PI31 subunit OS=Homo sapiens GN=PSMF1 PE=1 SV=2	PSMF1	sp|Q92530|PSMF1_HUMAN	30 kDa	0	2	0	2	3	1	3
1301	Protein transport protein Sec61 subunit alpha isoform 1 OS=Homo sapiens GN=SEC61A1 PE=1 SV=2	SEC61A1	sp|P61619|S61A1_HUMAN	52 kDa	0	2	0	2	3	1	3
1305	Low molecular weight phosphotyrosine protein phosphatase OS=Homo sapiens GN=ACP1 PE=1 SV=3	ACP1	sp|P24666|PPAC_HUMAN	18 kDa	0	3	0	3	3	1	3
1306	ES1 protein homolog, mitochondrial OS=Homo sapiens GN=C21orf33 PE=1 SV=3	C21orf33	sp|P30042|ES1_HUMAN	28 kDa	0	3	0	3	3	1	3
1325	Transmembrane emp24 domain-containing protein 7 OS=Homo sapiens GN=TMED7 PE=1 SV=2	TMED7	sp|Q9Y3B3|TMED7_HUMAN	25 kDa	0	2	0	2	3	1	3
1353	NEDD8 OS=Homo sapiens GN=NEDD8 PE=1 SV=1	NEDD8	sp|Q15843|NEDD8_HUMAN	9 kDa	0	2	0	1	3	1	3
1354	ARF GTPase-activating protein GIT1 OS=Homo sapiens GN=GIT1 PE=1 SV=2	GIT1	sp|Q9Y2X7|GIT1_HUMAN	84 kDa	0	3	0	1	3	1	3
391	(Reversed) Titin OS=Homo sapiens GN=TTN PE=1 SV=4	TTN	Reversed_sp|Q8WZ42|TITIN_HUMAN	3816 kDa	1	3	0	2	3	1	3
400	Basement membrane-specific heparan sulfate proteoglycan core protein OS=Homo sapiens GN=HSPG2 PE=1 SV=4	HSPG2	sp|P98160|PGBM_HUMAN	469 kDa	1	3	1	3	3	1	3
404	ATP-binding cassette sub-family D member 3 OS=Homo sapiens GN=ABCD3 PE=1 SV=1	ABCD3	sp|P28288|ABCD3_HUMAN	75 kDa	1	2	1	1	3	1	3
411	Nicotinamide phosphoribosyltransferase OS=Homo sapiens GN=NAMPT PE=1 SV=1	NAMPT	sp|P43490|NAMPT_HUMAN	56 kDa	1	3	1	3	3	1	3
438	Sulfide:quinone oxidoreductase, mitochondrial OS=Homo sapiens GN=SQRDL PE=1 SV=1	SQRDL	sp|Q9Y6N5|SQRD_HUMAN	50 kDa	1	3	1	3	3	1	3
456	RNA-binding protein 39 OS=Homo sapiens GN=RBM39 PE=1 SV=2	RBM39	sp|Q14498|RBM39_HUMAN	59 kDa	1	3	1	3	3	1	3
465	D-3-phosphoglycerate dehydrogenase OS=Homo sapiens GN=PHGDH PE=1 SV=4	PHGDH	sp|O43175|SERA_HUMAN	57 kDa	1	3	1	3	3	1	3
468	Inosine-5'-monophosphate dehydrogenase 2 OS=Homo sapiens GN=IMPDH2 PE=1 SV=2	IMPDH2	sp|P12268|IMDH2_HUMAN	56 kDa	1	3	1	3	3	1	3
104.7	Ras-related protein Rab-3B OS=Homo sapiens GN=RAB3B PE=1 SV=2	RAB3B	sp|P20337|RAB3B_HUMAN	25 kDa	2	6	0	2	3	2	6
290	40S ribosomal protein S6 OS=Homo sapiens GN=RPS6 PE=1 SV=1	RPS6	sp|P62753|RS6_HUMAN	29 kDa	2	6	2	6	3	2	6
305	Prohibitin OS=Homo sapiens GN=PHB PE=1 SV=1	PHB	sp|P35232|PHB_HUMAN	30 kDa	2	6	2	6	3	2	6
344	Protein S100-A6 OS=Homo sapiens GN=S100A6 PE=1 SV=1	S100A6	sp|P06703|S10A6_HUMAN	10 kDa	2	3	2	3	3	2	6
384	Septin-8 OS=Homo sapiens GN=SEPT8 PE=1 SV=4	SEPT8	sp|Q92599|SEPT8_HUMAN	56 kDa	2	5	1	2	3	2	6
231	60S ribosomal protein L7 OS=Homo sapiens GN=RPL7 PE=1 SV=1	RPL7	sp|P18124|RL7_HUMAN	29 kDa	3	9	3	9	3	3	9
159.1	ADP-ribosylation factor 4 OS=Homo sapiens GN=ARF4 PE=1 SV=3	ARF4	sp|P18085|ARF4_HUMAN	21 kDa	4	12	1	6	3	5	15
188	Catenin beta-1 OS=Homo sapiens GN=CTNNB1 PE=1 SV=1	CTNNB1	sp|P35222|CTNB1_HUMAN	85 kDa	5	14	0	12	3	6	18
140	60 kDa heat shock protein, mitochondrial OS=Homo sapiens GN=HSPD1 PE=1 SV=2	HSPD1	sp|P10809|CH60_HUMAN	61 kDa	6	17	6	17	3	7	21
122	Elongation factor 1-gamma OS=Homo sapiens GN=EEF1G PE=1 SV=3	EEF1G	sp|P26641|EF1G_HUMAN	50 kDa	7	20	7	20	3	9	27
137	Ubiquitin-60S ribosomal protein L40 OS=Homo sapiens GN=UBA52 PE=1 SV=2	UBA52	sp|P62987|RL40_HUMAN	15 kDa	6	6	6	6	3	10	30
28.2	L-lactate dehydrogenase B chain OS=Homo sapiens GN=LDHB PE=1 SV=2	LDHB	sp|P07195|LDHB_HUMAN	37 kDa	10	18	8	18	3	13	39
162	Peroxiredoxin-6 OS=Homo sapiens GN=PRDX6 PE=1 SV=3	PRDX6	sp|P30041|PRDX6_HUMAN	25 kDa	5	12	5	12	2.83333	6	17
22.1	Heat shock protein HSP 90-beta OS=Homo sapiens GN=HSP90AB1 PE=1 SV=4	HSP90AB1	sp|P08238|HS90B_HUMAN	83 kDa	22	46	7	15	2.82759	29	82
6	Filamin-A OS=Homo sapiens GN=FLNA PE=1 SV=4	FLNA	sp|P21333|FLNA_HUMAN	281 kDa	142	261	128	240	2.80531	226	634
167	Aspartate--tRNA ligase, cytoplasmic OS=Homo sapiens GN=DARS PE=1 SV=2	DARS	sp|P14868|SYDC_HUMAN	57 kDa	5	12	5	12	2.8	5	14
109.1	Phosphoglycerate kinase 1 OS=Homo sapiens GN=PGK1 PE=1 SV=3	PGK1	sp|P00558|PGK1_HUMAN	45 kDa	8	20	7	14	2.77778	9	25
19.2	Alpha-actinin-1 OS=Homo sapiens GN=ACTN1 PE=1 SV=2	ACTN1	sp|P12814|ACTN1_HUMAN	103 kDa	17	36	8	20	2.77778	18	50
202	Non-POU domain-containing octamer-binding protein OS=Homo sapiens GN=NONO PE=1 SV=4	NONO	sp|Q15233|NONO_HUMAN	54 kDa	4	11	3	9	2.75	4	11
123	GTP-binding nuclear protein Ran OS=Homo sapiens GN=RAN PE=1 SV=3	RAN	sp|P62826|RAN_HUMAN	24 kDa	7	14	7	14	2.71429	7	19
227	Cullin-associated NEDD8-dissociated protein 1 OS=Homo sapiens GN=CAND1 PE=1 SV=2	CAND1	sp|Q86VP6|CAND1_HUMAN	136 kDa	3	8	3	8	2.66667	3	8
237.1	Carbonyl reductase [NADPH] 1 OS=Homo sapiens GN=CBR1 PE=1 SV=3	CBR1	sp|P16152|CBR1_HUMAN	30 kDa	3	8	2	6	2.66667	3	8
261	Proteasome subunit alpha type-4 OS=Homo sapiens GN=PSMA4 PE=1 SV=1	PSMA4	sp|P25789|PSA4_HUMAN	29 kDa	3	8	2	7	2.66667	3	8
378	Chloride intracellular channel protein 4 OS=Homo sapiens GN=CLIC4 PE=1 SV=4	CLIC4	sp|Q9Y696|CLIC4_HUMAN	29 kDa	2	4	1	3	2.5	2	5
390	Ras-related protein Rab-13 OS=Homo sapiens GN=RAB13 PE=1 SV=1	RAB13	sp|P51153|RAB13_HUMAN	23 kDa	2	4	0	3	2.5	2	5
445.1	Alpha-centractin OS=Homo sapiens GN=ACTR1A PE=1 SV=1	ACTR1A	sp|P61163|ACTZ_HUMAN	43 kDa	1	4	1	4	2.5	2	5
159.3	ADP-ribosylation factor 5 OS=Homo sapiens GN=ARF5 PE=1 SV=2	ARF5	sp|P84085|ARF5_HUMAN	21 kDa	3	8	0	2	2.5	4	10
229	60S ribosomal protein L6 OS=Homo sapiens GN=RPL6 PE=1 SV=3	RPL6	sp|Q02878|RL6_HUMAN	33 kDa	3	7	3	7	2.5	4	10
143.1	40S ribosomal protein S4, X isoform OS=Homo sapiens GN=RPS4X PE=1 SV=2	RPS4X	sp|P62701|RS4X_HUMAN	30 kDa	6	12	3	8	2.5	6	15
166.1	Puromycin-sensitive aminopeptidase OS=Homo sapiens GN=NPEPPS PE=1 SV=2	NPEPPS	sp|P55786|PSA_HUMAN	103 kDa	5	13	5	13	2.5	6	15
56	Fibronectin OS=Homo sapiens GN=FN1 PE=1 SV=4	FN1	sp|P02751|FINC_HUMAN	263 kDa	15	29	15	29	2.46667	15	37
200	Ubiquitin-like protein ISG15 OS=Homo sapiens GN=ISG15 PE=1 SV=5	ISG15	sp|P05161|ISG15_HUMAN	18 kDa	4	8	4	8	2.4	5	12
47.1	Alpha-enolase OS=Homo sapiens GN=ENO1 PE=1 SV=2	ENO1	sp|P06733|ENOA_HUMAN	47 kDa	21	36	19	30	2.34375	32	75
104.3	Ras-related protein Rab-35 OS=Homo sapiens GN=RAB35 PE=1 SV=1	RAB35	sp|Q15286|RAB35_HUMAN	23 kDa	3	5	1	2	2.33333	3	7
235	Actin-related protein 2/3 complex subunit 1A OS=Homo sapiens GN=ARPC1A PE=1 SV=2	ARPC1A	sp|Q92747|ARC1A_HUMAN	42 kDa	3	6	3	6	2.33333	3	7
141	Nucleophosmin OS=Homo sapiens GN=NPM1 PE=1 SV=2	NPM1	sp|P06748|NPM_HUMAN	33 kDa	6	8	5	7	2.33333	6	14
145	Cofilin-1 OS=Homo sapiens GN=CFL1 PE=1 SV=3	CFL1	sp|P23528|COF1_HUMAN	19 kDa	6	9	6	9	2.33333	6	14
13.1	Myosin-9 OS=Homo sapiens GN=MYH9 PE=1 SV=4	MYH9	sp|P35579|MYH9_HUMAN	227 kDa	65	122	57	98	2.30233	86	198
192	T-complex protein 1 subunit gamma OS=Homo sapiens GN=CCT3 PE=1 SV=4	CCT3	sp|P49368|TCPG_HUMAN	61 kDa	4	9	4	8	2.25	4	9
53.2	Eukaryotic initiation factor 4A-II OS=Homo sapiens GN=EIF4A2 PE=1 SV=2	EIF4A2	sp|Q14240|IF4A2_HUMAN	46 kDa	7	15	0	3	2.25	8	18
30	Pyruvate kinase PKM OS=Homo sapiens GN=PKM PE=1 SV=4	PKM	sp|P14618|KPYM_HUMAN	58 kDa	28	40	26	38	2.21053	38	84
29.1	Clathrin heavy chain 1 OS=Homo sapiens GN=CLTC PE=1 SV=5	CLTC	sp|Q00610|CLH1_HUMAN	192 kDa	28	59	18	48	2.2	35	77
80.2	Poly(rC)-binding protein 2 OS=Homo sapiens GN=PCBP2 PE=1 SV=1	PCBP2	sp|Q15366|PCBP2_HUMAN	39 kDa	5	10	1	6	2.16667	6	13
526.1	DNA dC->dU-editing enzyme APOBEC-3C OS=Homo sapiens GN=APOBEC3C PE=1 SV=2	APOBEC3C	sp|Q9NRW3|ABC3C_HUMAN	23 kDa	0	2	0	1	2	1	2
526.2	DNA dC->dU-editing enzyme APOBEC-3F OS=Homo sapiens GN=APOBEC3F PE=1 SV=3	APOBEC3F	sp|Q8IUX4|ABC3F_HUMAN	45 kDa	0	2	0	1	2	1	2
600	Receptor tyrosine-protein kinase erbB-2 OS=Homo sapiens GN=ERBB2 PE=1 SV=1	ERBB2	sp|P04626|ERBB2_HUMAN	138 kDa	0	2	0	1	2	1	2
601	Nucleoporin NUP188 homolog OS=Homo sapiens GN=NUP188 PE=1 SV=1	NUP188	sp|Q5SRE5|NU188_HUMAN	196 kDa	0	2	0	2	2	1	2
605	Zinc finger CCCH domain-containing protein 15 OS=Homo sapiens GN=ZC3H15 PE=1 SV=1	ZC3H15	sp|Q8WU90|ZC3HF_HUMAN	49 kDa	0	2	0	2	2	1	2
615	Rabankyrin-5 OS=Homo sapiens GN=ANKFY1 PE=1 SV=2	ANKFY1	sp|Q9P2R3|ANFY1_HUMAN	128 kDa	0	2	0	2	2	1	2
621.1	Rho GTPase-activating protein 32 OS=Homo sapiens GN=ARHGAP32 PE=1 SV=1	ARHGAP32	sp|A7KAX9|RHG32_HUMAN	231 kDa	0	2	0	1	2	1	2
626.1	cAMP-dependent protein kinase type II-alpha regulatory subunit OS=Homo sapiens GN=PRKAR2A PE=1 SV=2	PRKAR2A	sp|P13861|KAP2_HUMAN	46 kDa	0	2	0	1	2	1	2
627	Nucleoprotein TPR OS=Homo sapiens GN=TPR PE=1 SV=3	TPR	sp|P12270|TPR_HUMAN	267 kDa	0	2	0	2	2	1	2
644	RNA cytidine acetyltransferase OS=Homo sapiens GN=NAT10 PE=1 SV=2	NAT10	sp|Q9H0A0|NAT10_HUMAN	116 kDa	0	2	0	2	2	1	2
645	Palladin OS=Homo sapiens GN=PALLD PE=1 SV=3	PALLD	sp|Q8WX93|PALLD_HUMAN	151 kDa	0	2	0	2	2	1	2
657	Integrin alpha-6 OS=Homo sapiens GN=ITGA6 PE=1 SV=5	ITGA6	sp|P23229|ITA6_HUMAN	127 kDa	0	2	0	2	2	1	2
662	Splicing factor 3B subunit 1 OS=Homo sapiens GN=SF3B1 PE=1 SV=3	SF3B1	sp|O75533|SF3B1_HUMAN	146 kDa	0	2	0	2	2	1	2
1063	Aspartate--tRNA ligase, mitochondrial OS=Homo sapiens GN=DARS2 PE=1 SV=1	DARS2	sp|Q6PI48|SYDM_HUMAN	74 kDa	0	2	0	2	2	1	2
1064	Myristoylated alanine-rich C-kinase substrate OS=Homo sapiens GN=MARCKS PE=1 SV=4	MARCKS	sp|P29966|MARCS_HUMAN	32 kDa	0	2	0	2	2	1	2
1065	Protein furry homolog-like OS=Homo sapiens GN=FRYL PE=1 SV=2	FRYL	sp|O94915|FRYL_HUMAN	340 kDa	0	2	0	1	2	1	2
1091	Rho GTPase-activating protein 5 OS=Homo sapiens GN=ARHGAP5 PE=1 SV=2	ARHGAP5	sp|Q13017|RHG05_HUMAN	172 kDa	0	2	0	2	2	1	2
1092	PC4 and SFRS1-interacting protein OS=Homo sapiens GN=PSIP1 PE=1 SV=1	PSIP1	sp|O75475|PSIP1_HUMAN	60 kDa	0	2	0	2	2	1	2
1093	UPF0160 protein MYG1, mitochondrial OS=Homo sapiens GN=C12orf10 PE=1 SV=2	C12orf10	sp|Q9HB07|MYG1_HUMAN	42 kDa	0	2	0	2	2	1	2
1121	Guanine nucleotide-binding protein-like 1 OS=Homo sapiens GN=GNL1 PE=1 SV=2	GNL1	sp|P36915|GNL1_HUMAN	69 kDa	0	2	0	2	2	1	2
1122	Ribonucleoprotein PTB-binding 1 OS=Homo sapiens GN=RAVER1 PE=1 SV=1	RAVER1	sp|Q8IY67|RAVR1_HUMAN	64 kDa	0	2	0	2	2	1	2
1123	Nectin-2 OS=Homo sapiens GN=PVRL2 PE=1 SV=1	PVRL2	sp|Q92692|PVRL2_HUMAN	58 kDa	0	2	0	2	2	1	2
1124	Adipocyte plasma membrane-associated protein OS=Homo sapiens GN=APMAP PE=1 SV=2	APMAP	sp|Q9HDC9|APMAP_HUMAN	46 kDa	0	2	0	2	2	1	2
1125	Squamous cell carcinoma antigen recognized by T-cells 3 OS=Homo sapiens GN=SART3 PE=1 SV=1	SART3	sp|Q15020|SART3_HUMAN	110 kDa	0	2	0	2	2	1	2
1126	AP-3 complex subunit delta-1 OS=Homo sapiens GN=AP3D1 PE=1 SV=1	AP3D1	sp|O14617|AP3D1_HUMAN	130 kDa	0	2	0	2	2	1	2
1127	NEDD4-binding protein 1 OS=Homo sapiens GN=N4BP1 PE=1 SV=4	N4BP1	sp|O75113|N4BP1_HUMAN	100 kDa	0	2	0	2	2	1	2
1128	Enhancer of mRNA-decapping protein 4 OS=Homo sapiens GN=EDC4 PE=1 SV=1	EDC4	sp|Q6P2E9|EDC4_HUMAN	152 kDa	0	2	0	2	2	1	2
1163	Hamartin OS=Homo sapiens GN=TSC1 PE=1 SV=2	TSC1	sp|Q92574|TSC1_HUMAN	130 kDa	0	2	0	2	2	1	2
1164	Ras GTPase-activating protein 3 OS=Homo sapiens GN=RASA3 PE=1 SV=3	RASA3	sp|Q14644|RASA3_HUMAN	96 kDa	0	2	0	2	2	1	2
1166	Mitogen-activated protein kinase kinase kinase kinase 3 OS=Homo sapiens GN=MAP4K3 PE=1 SV=1	MAP4K3	sp|Q8IVH8|M4K3_HUMAN	101 kDa	0	2	0	2	2	1	2
1167	Integrin-linked protein kinase OS=Homo sapiens GN=ILK PE=1 SV=2	ILK	sp|Q13418|ILK_HUMAN	51 kDa	0	2	0	2	2	1	2
1168	Activity-dependent neuroprotector homeobox protein OS=Homo sapiens GN=ADNP PE=1 SV=1	ADNP	sp|Q9H2P0|ADNP_HUMAN	124 kDa	0	2	0	2	2	1	2
1170	Glutathione reductase, mitochondrial OS=Homo sapiens GN=GSR PE=1 SV=2	GSR	sp|P00390|GSHR_HUMAN	56 kDa	0	2	0	2	2	1	2
1171	Cytosolic purine 5'-nucleotidase OS=Homo sapiens GN=NT5C2 PE=1 SV=1	NT5C2	sp|P49902|5NTC_HUMAN	65 kDa	0	2	0	2	2	1	2
1172	Cytoplasmic protein NCK2 OS=Homo sapiens GN=NCK2 PE=1 SV=2	NCK2	sp|O43639|NCK2_HUMAN	43 kDa	0	2	0	1	2	1	2
1174.1	Guanine nucleotide-binding protein subunit alpha-11 OS=Homo sapiens GN=GNA11 PE=1 SV=2	GNA11	sp|P29992|GNA11_HUMAN	42 kDa	0	2	0	1	2	1	2
1214	Tripeptidyl-peptidase 2 OS=Homo sapiens GN=TPP2 PE=1 SV=4	TPP2	sp|P29144|TPP2_HUMAN	138 kDa	0	2	0	2	2	1	2
1216	Rho GTPase-activating protein 1 OS=Homo sapiens GN=ARHGAP1 PE=1 SV=1	ARHGAP1	sp|Q07960|RHG01_HUMAN	50 kDa	0	2	0	2	2	1	2
1217	Nuclear mitotic apparatus protein 1 OS=Homo sapiens GN=NUMA1 PE=1 SV=2	NUMA1	sp|Q14980|NUMA1_HUMAN	238 kDa	0	2	0	2	2	1	2
1218	Semaphorin-4D OS=Homo sapiens GN=SEMA4D PE=1 SV=1	SEMA4D	sp|Q92854|SEM4D_HUMAN	96 kDa	0	2	0	2	2	1	2
1219.1	Vesicle-associated membrane protein 3 OS=Homo sapiens GN=VAMP3 PE=1 SV=3	VAMP3	sp|Q15836|VAMP3_HUMAN	11 kDa	0	2	0	1	2	1	2
1241	Formin-like protein 1 OS=Homo sapiens GN=FMNL1 PE=1 SV=3	FMNL1	sp|O95466|FMNL1_HUMAN	122 kDa	0	2	0	2	2	1	2
	Identified Proteins found exclusively or more abundant in HA-BirA ctrl compared to HA-BirA-ARL13B (sorted most different to least different)	Gene	Accession Number	Molecular Weight	Arl13_ctrl	Arl13_WT	Arl13_ctrl	Arl13_WT	fold change ctrl / WT	Arl13_ctrl	Arl13_WT
5	Desmoplakin OS=Homo sapiens GN=DSP PE=1 SV=3	DSP	sp|P15924|DESP_HUMAN	332 kDa	161	3	157	2	78	234	3
17.2	Serpin B4 OS=Homo sapiens GN=SERPINB4 PE=1 SV=2	SERPINB4	sp|P48594|SPB4_HUMAN	45 kDa	29	0	10	0	47	47	1
17.1	Serpin B3 OS=Homo sapiens GN=SERPINB3 PE=1 SV=2	SERPINB3	sp|P29508|SPB3_HUMAN	45 kDa	30	0	11	0	46	46	1
31	Protein-glutamine gamma-glutamyltransferase K OS=Homo sapiens GN=TGM1 PE=1 SV=4	TGM1	sp|P22735|TGM1_HUMAN	90 kDa	28	0	28	0	35	35	1
59	Protein S100-A9 OS=Homo sapiens GN=S100A9 PE=1 SV=1	S100A9	sp|P06702|S10A9_HUMAN	13 kDa	14	0	14	0	28	28	1
50	Protein POF1B OS=Homo sapiens GN=POF1B PE=1 SV=3	POF1B	sp|Q8WVV4|POF1B_HUMAN	68 kDa	17	0	17	0	25	25	1
46	Plakophilin-1 OS=Homo sapiens GN=PKP1 PE=1 SV=2	PKP1	sp|Q13835|PKP1_HUMAN	83 kDa	21	0	20	0	24	24	1
67	Galectin-7 OS=Homo sapiens GN=LGALS7 PE=1 SV=2	LGALS7	sp|P47929|LEG7_HUMAN	15 kDa	13	0	13	0	19	19	1
78	Serpin B5 OS=Homo sapiens GN=SERPINB5 PE=1 SV=2	SERPINB5	sp|P36952|SPB5_HUMAN	42 kDa	12	0	12	0	15	15	1
92.1	Ig gamma-1 chain C region OS=Homo sapiens GN=IGHG1 PE=1 SV=1	IGHG1	sp|P01857|IGHG1_HUMAN	36 kDa	9	0	7	0	14	14	1
91	Cytosol aminopeptidase OS=Homo sapiens GN=LAP3 PE=1 SV=3	LAP3	sp|P28838|AMPL_HUMAN	56 kDa	10	0	10	0	12	12	1
89	Alpha-2-macroglobulin-like protein 1 OS=Homo sapiens GN=A2ML1 PE=1 SV=3	A2ML1	sp|A8K2U0|A2ML1_HUMAN	161 kDa	10	0	10	0	11	11	1
90	Bleomycin hydrolase OS=Homo sapiens GN=BLMH PE=1 SV=1	BLMH	sp|Q13867|BLMH_HUMAN	53 kDa	10	0	10	0	11	11	1
103	Thymidine phosphorylase OS=Homo sapiens GN=TYMP PE=1 SV=2	TYMP	sp|P19971|TYPH_HUMAN	50 kDa	9	0	9	0	11	11	1
115	Dual specificity protein phosphatase 14 OS=Homo sapiens GN=DUSP14 PE=1 SV=1	DUSP14	sp|O95147|DUS14_HUMAN	22 kDa	8	0	8	0	11	11	1
100	Envoplakin OS=Homo sapiens GN=EVPL PE=1 SV=3	EVPL	sp|Q92817|EVPL_HUMAN	232 kDa	9	1	9	1	10	10	1
99	Desmocollin-1 OS=Homo sapiens GN=DSC1 PE=1 SV=2	DSC1	sp|Q08554|DSC1_HUMAN	100 kDa	9	0	9	0	10	10	1
106	Histidine ammonia-lyase OS=Homo sapiens GN=HAL PE=1 SV=1	HAL	sp|P42357|HUTH_HUMAN	73 kDa	8	0	8	0	10	10	1
116	ATP synthase subunit beta, mitochondrial OS=Homo sapiens GN=ATP5B PE=1 SV=3	ATP5B	sp|P06576|ATPB_HUMAN	57 kDa	8	0	8	0	10	10	1
131	V-set and immunoglobulin domain-containing protein 8 OS=Homo sapiens GN=VSIG8 PE=2 SV=1	VSIG8	sp|Q5VU13|VSIG8_HUMAN	44 kDa	7	0	7	0	10	10	1
39	Insulin-degrading enzyme OS=Homo sapiens GN=IDE PE=1 SV=4	IDE	sp|P14735|IDE_HUMAN	118 kDa	25	3	25	3	9.33333	28	3
77	14-3-3 protein sigma OS=Homo sapiens GN=SFN PE=1 SV=1	SFN	sp|P31947|1433S_HUMAN	28 kDa	12	2	9	1	9	18	2
44	Epiplakin OS=Homo sapiens GN=EPPK1 PE=1 SV=2	EPPK1	sp|P58107|EPIPL_HUMAN	556 kDa	23	3	16	2	9	27	3
102	Arachidonate 12-lipoxygenase, 12R-type OS=Homo sapiens GN=ALOX12B PE=1 SV=1	ALOX12B	sp|O75342|LX12B_HUMAN	80 kDa	9	0	9	0	9	9	1
177.1	Protein S100-A7 OS=Homo sapiens GN=S100A7 PE=1 SV=4	S100A7	sp|P31151|S10A7_HUMAN	11 kDa	5	0	3	0	9	9	1
45	Desmoglein-1 OS=Homo sapiens GN=DSG1 PE=1 SV=2	DSG1	sp|Q02413|DSG1_HUMAN	114 kDa	22	4	22	4	8.5	34	4
130	Cellular retinoic acid-binding protein 2 OS=Homo sapiens GN=CRABP2 PE=1 SV=2	CRABP2	sp|P29373|RABP2_HUMAN	16 kDa	7	0	7	0	7	7	1
148	Arginase-1 OS=Homo sapiens GN=ARG1 PE=1 SV=2	ARG1	sp|P05089|ARGI1_HUMAN	35 kDa	6	0	6	0	7	7	1
151	Protein S100-A11 OS=Homo sapiens GN=S100A11 PE=1 SV=2	S100A11	sp|P31949|S10AB_HUMAN	12 kDa	5	1	5	1	6	6	1
133	Tripartite motif-containing protein 29 OS=Homo sapiens GN=TRIM29 PE=1 SV=2	TRIM29	sp|Q14134|TRI29_HUMAN	66 kDa	6	0	6	0	6	6	1
176.1	Aldehyde dehydrogenase, mitochondrial OS=Homo sapiens GN=ALDH2 PE=1 SV=2	ALDH2	sp|P05091|ALDH2_HUMAN	56 kDa	5	0	4	0	6	6	1
182.1	Fatty acid-binding protein, epidermal OS=Homo sapiens GN=FABP5 PE=1 SV=3	FABP5	sp|Q01469|FABP5_HUMAN	15 kDa	5	0	4	0	6	6	1
183	F-box only protein 50 OS=Homo sapiens GN=NCCRP1 PE=1 SV=1	NCCRP1	sp|Q6ZVX7|FBX50_HUMAN	31 kDa	5	0	5	0	6	6	1
184	Leucine-rich repeat-containing protein 15 OS=Homo sapiens GN=LRRC15 PE=2 SV=2	LRRC15	sp|Q8TF66|LRC15_HUMAN	64 kDa	5	0	5	0	6	6	1
214	Glutamine synthetase OS=Homo sapiens GN=GLUL PE=1 SV=4	GLUL	sp|P15104|GLNA_HUMAN	42 kDa	4	0	4	0	6	6	1
85	Periplakin OS=Homo sapiens GN=PPL PE=1 SV=4	PPL	sp|O60437|PEPL_HUMAN	205 kDa	11	2	11	2	5.5	11	2
113	Protein S100-A8 OS=Homo sapiens GN=S100A8 PE=1 SV=1	S100A8	sp|P05109|S10A8_HUMAN	11 kDa	8	2	8	2	5.5	11	2
64	Serpin B12 OS=Homo sapiens GN=SERPINB12 PE=1 SV=1	SERPINB12	sp|Q96P63|SPB12_HUMAN	46 kDa	13	3	13	3	5.33333	16	3
174	Calpain-1 catalytic subunit OS=Homo sapiens GN=CAPN1 PE=1 SV=1	CAPN1	sp|P07384|CAN1_HUMAN	82 kDa	5	1	5	1	5	5	1
175	Cathepsin D OS=Homo sapiens GN=CTSD PE=1 SV=1	CTSD	sp|P07339|CATD_HUMAN	45 kDa	5	0	5	0	5	5	1
181	Gasdermin-A OS=Homo sapiens GN=GSDMA PE=1 SV=4	GSDMA	sp|Q96QA5|GSDMA_HUMAN	49 kDa	5	0	5	0	5	5	1
83	Filaggrin-2 OS=Homo sapiens GN=FLG2 PE=1 SV=1	FLG2	sp|Q5D862|FILA2_HUMAN	248 kDa	11	3	11	3	4.33333	13	3
212	Histone H1.0 OS=Homo sapiens GN=H1F0 PE=1 SV=3	H1F0	sp|P07305|H10_HUMAN	21 kDa	4	1	4	1	4	4	1
242	Galectin-3 OS=Homo sapiens GN=LGALS3 PE=1 SV=5	LGALS3	sp|P17931|LEG3_HUMAN	26 kDa	3	1	3	1	4	4	1
201	Desmocollin-3 OS=Homo sapiens GN=DSC3 PE=1 SV=3	DSC3	sp|Q14574|DSC3_HUMAN	100 kDa	4	0	4	0	4	4	1
208	Protein-glutamine gamma-glutamyltransferase E OS=Homo sapiens GN=TGM3 PE=1 SV=4	TGM3	sp|Q08188|TGM3_HUMAN	77 kDa	4	0	4	0	4	4	1
215	Caspase-14 OS=Homo sapiens GN=CASP14 PE=1 SV=2	CASP14	sp|P31944|CASPE_HUMAN	28 kDa	4	0	4	0	4	4	1
216.1	Tropomyosin alpha-3 chain OS=Homo sapiens GN=TPM3 PE=1 SV=2	TPM3	sp|P06753|TPM3_HUMAN (+1)	33 kDa	4	0	1	0	4	4	1
218	40S ribosomal protein S18 OS=Homo sapiens GN=RPS18 PE=1 SV=3	RPS18	sp|P62269|RS18_HUMAN	18 kDa	4	0	4	0	4	4	1
219	Prolyl endopeptidase OS=Homo sapiens GN=PREP PE=1 SV=2	PREP	sp|P48147|PPCE_HUMAN	81 kDa	4	0	4	0	4	4	1
220	Prohibitin-2 OS=Homo sapiens GN=PHB2 PE=1 SV=2	PHB2	sp|Q99623|PHB2_HUMAN	33 kDa	4	0	4	0	4	4	1
221	Protein S100-A14 OS=Homo sapiens GN=S100A14 PE=1 SV=1	S100A14	sp|Q9HCY8|S10AE_HUMAN	12 kDa	4	0	4	0	4	4	1
250	Aldehyde dehydrogenase family 1 member A3 OS=Homo sapiens GN=ALDH1A3 PE=1 SV=2	ALDH1A3	sp|P47895|AL1A3_HUMAN	56 kDa	3	0	3	0	4	4	1
301	Protein S100-A2 OS=Homo sapiens GN=S100A2 PE=1 SV=3	S100A2	sp|P29034|S10A2_HUMAN	11 kDa	2	0	2	0	4	4	1
124	Filaggrin OS=Homo sapiens GN=FLG PE=1 SV=3	FLG	sp|P20930|FILA_HUMAN	435 kDa	7	1	7	1	3.5	7	2
179	Suprabasin OS=Homo sapiens GN=SBSN PE=1 SV=2	SBSN	sp|Q6UWP8|SBSN_HUMAN	61 kDa	5	2	5	2	3.5	7	2
226	Very long-chain specific acyl-CoA dehydrogenase, mitochondrial OS=Homo sapiens GN=ACADVL PE=1 SV=1	ACADVL	sp|P49748|ACADV_HUMAN	70 kDa	3	1	3	1	3	3	1
234	Pre-mRNA-splicing factor 38B OS=Homo sapiens GN=PRPF38B PE=1 SV=1	PRPF38B	sp|Q5VTL8|PR38B_HUMAN	64 kDa	3	1	3	1	3	3	1
195.1	Histone H1.2 OS=Homo sapiens GN=HIST1H1C PE=1 SV=2	HIST1H1C	sp|P16403|H12_HUMAN	21 kDa	4	2	0	0	3	6	2
217	Glucose-6-phosphate isomerase OS=Homo sapiens GN=GPI PE=1 SV=4	GPI	sp|P06744|G6PI_HUMAN	63 kDa	4	2	4	2	3	6	2
101	Transketolase OS=Homo sapiens GN=TKT PE=1 SV=3	TKT	sp|P29401|TKT_HUMAN	68 kDa	9	3	9	3	3	9	3
48.2	Glyceraldehyde-3-phosphate dehydrogenase, testis-specific OS=Homo sapiens GN=GAPDHS PE=1 SV=2	GAPDHS	sp|O14556|G3PT_HUMAN	45 kDa	3	0	1	0	3	3	1
225	V-type proton ATPase catalytic subunit A OS=Homo sapiens GN=ATP6V1A PE=1 SV=2	ATP6V1A	sp|P38606|VATA_HUMAN	68 kDa	3	0	3	0	3	3	1
251	Programmed cell death 6-interacting protein OS=Homo sapiens GN=PDCD6IP PE=1 SV=1	PDCD6IP	sp|Q8WUM4|PDC6I_HUMAN	96 kDa	3	0	3	0	3	3	1
252	Cystatin-B OS=Homo sapiens GN=CSTB PE=1 SV=2	CSTB	sp|P04080|CYTB_HUMAN	11 kDa	3	0	3	0	3	3	1
257	Hephaestin-like protein 1 OS=Homo sapiens GN=HEPHL1 PE=2 SV=2	HEPHL1	sp|Q6MZM0|HPHL1_HUMAN	132 kDa	3	0	3	0	3	3	1
262	Peroxiredoxin-2 OS=Homo sapiens GN=PRDX2 PE=1 SV=5	PRDX2	sp|P32119|PRDX2_HUMAN	22 kDa	3	0	2	0	3	3	1
299	60S acidic ribosomal protein P2 OS=Homo sapiens GN=RPLP2 PE=1 SV=1	RPLP2	sp|P05387|RLA2_HUMAN	12 kDa	2	0	2	0	3	3	1
332	Lysozyme g-like protein 2 OS=Homo sapiens GN=LYG2 PE=1 SV=2	LYG2	sp|Q86SG7|LYG2_HUMAN	23 kDa	2	0	2	0	3	3	1
333	Desmoglein-4 OS=Homo sapiens GN=DSG4 PE=1 SV=1	DSG4	sp|Q86SJ6|DSG4_HUMAN	114 kDa	2	0	2	0	3	3	1
334	Ig kappa chain C region OS=Homo sapiens GN=IGKC PE=1 SV=1	IGKC	sp|P01834|IGKC_HUMAN	12 kDa	2	0	2	0	3	3	1
381	(Reversed) Neurobeachin-like protein 2 OS=Homo sapiens GN=NBEAL2 PE=1 SV=2	NBEAL2	Reversed_sp|Q6ZNJ1|NBEL2_HUMAN	303 kDa	2	0	2	0	3	3	1
66	Histone H4 OS=Homo sapiens GN=HIST1H4A PE=1 SV=2	HIST1H4A	sp|P62805|H4_HUMAN	11 kDa	13	6	13	6	2.7	27	10
86	14-3-3 protein zeta/delta OS=Homo sapiens GN=YWHAZ PE=1 SV=1	YWHAZ	sp|P63104|1433Z_HUMAN	28 kDa	11	4	7	3	2.66667	16	6
88.1	Histone H2A type 2-A OS=Homo sapiens GN=HIST2H2AA3 PE=1 SV=3	HIST2H2AA3	sp|Q6FI13|H2A2A_HUMAN	14 kDa	9	3	3	0	2.33333	14	6
24	Prelamin-A/C OS=Homo sapiens GN=LMNA PE=1 SV=1	LMNA	sp|P02545|LMNA_HUMAN	74 kDa	33	18	32	17	2.13043	49	23
11	Propionyl-CoA carboxylase alpha chain, mitochondrial OS=Homo sapiens GN=PCCA PE=1 SV=4	PCCA	sp|P05165|PCCA_HUMAN	80 kDa	91	53	91	53	2.00943	213	106
279	Phospholipase D3 OS=Homo sapiens GN=PLD3 PE=1 SV=1	PLD3	sp|Q8IV08|PLD3_HUMAN	55 kDa	2	1	2	1	2	2	1
291.1	Nucleoside diphosphate kinase B OS=Homo sapiens GN=NME2 PE=1 SV=1	NME2	sp|P22392|NDKB_HUMAN	17 kDa	2	1	1	0	2	2	1
293	RuvB-like 1 OS=Homo sapiens GN=RUVBL1 PE=1 SV=1	RUVBL1	sp|Q9Y265|RUVB1_HUMAN	50 kDa	2	1	2	1	2	2	1
294	Catalase OS=Homo sapiens GN=CAT PE=1 SV=3	CAT	sp|P04040|CATA_HUMAN	60 kDa	2	1	2	1	2	2	1
297	NADP-dependent malic enzyme OS=Homo sapiens GN=ME1 PE=1 SV=1	ME1	sp|P48163|MAOX_HUMAN	64 kDa	2	1	2	1	2	2	1
312	Nucleolar protein of 40 kDa OS=Homo sapiens GN=ZCCHC17 PE=1 SV=1	ZCCHC17	sp|Q9NP64|NO40_HUMAN	28 kDa	2	1	2	1	2	2	1
330	Gamma-glutamylcyclotransferase OS=Homo sapiens GN=GGCT PE=1 SV=1	GGCT	sp|O75223|GGCT_HUMAN	21 kDa	2	1	2	1	2	2	1
350	Macrophage-capping protein OS=Homo sapiens GN=CAPG PE=1 SV=2	CAPG	sp|P40121|CAPG_HUMAN	38 kDa	2	1	2	1	2	2	1
372	60S ribosomal protein L26 OS=Homo sapiens GN=RPL26 PE=1 SV=1	RPL26	sp|P61254|RL26_HUMAN	17 kDa	2	1	1	1	2	2	1
374	(Reversed) Adenomatous polyposis coli protein OS=Homo sapiens GN=APC PE=1 SV=2	APC	Reversed_sp|P25054|APC_HUMAN	312 kDa	2	1	2	1	2	2	1
379	(Reversed) Protein TBRG4 OS=Homo sapiens GN=TBRG4 PE=1 SV=1	TBRG4	Reversed_sp|Q969Z0|TBRG4_HUMAN	71 kDa	2	1	2	1	2	2	1
382	Inorganic pyrophosphatase OS=Homo sapiens GN=PPA1 PE=1 SV=2	PPA1	sp|Q15181|IPYR_HUMAN	33 kDa	2	1	1	1	2	2	1
385	Golgin subfamily A member 3 OS=Homo sapiens GN=GOLGA3 PE=1 SV=2	GOLGA3	sp|Q08378|GOGA3_HUMAN	167 kDa	2	1	1	0	2	2	1
207	60S ribosomal protein L13 OS=Homo sapiens GN=RPL13 PE=1 SV=4	RPL13	sp|P26373|RL13_HUMAN	24 kDa	4	2	4	2	2	4	2
210	60S ribosomal protein L22 OS=Homo sapiens GN=RPL22 PE=1 SV=2	RPL22	sp|P35268|RL22_HUMAN	15 kDa	4	2	4	2	2	4	2
241	Dermcidin OS=Homo sapiens GN=DCD PE=1 SV=2	DCD	sp|P81605|DCD_HUMAN	11 kDa	3	1	3	1	2	4	2
249	Eukaryotic translation initiation factor 6 OS=Homo sapiens GN=EIF6 PE=1 SV=1	EIF6	sp|P56537|IF6_HUMAN	27 kDa	3	2	3	2	2	4	2
146	Annexin A1 OS=Homo sapiens GN=ANXA1 PE=1 SV=2	ANXA1	sp|P04083|ANXA1_HUMAN	39 kDa	6	3	6	3	2	6	3
271	Interleukin-1 family member 10 OS=Homo sapiens GN=IL1F10 PE=2 SV=1	IL1F10	sp|Q8WWZ1|IL1FA_HUMAN	17 kDa	2	0	2	0	2	2	1
272	B-cell receptor-associated protein 31 OS=Homo sapiens GN=BCAP31 PE=1 SV=3	BCAP31	sp|P51572|BAP31_HUMAN	28 kDa	2	0	2	0	2	2	1
276	Eukaryotic translation initiation factor 3 subunit A OS=Homo sapiens GN=EIF3A PE=1 SV=1	EIF3A	sp|Q14152|EIF3A_HUMAN	167 kDa	2	0	2	0	2	2	1
285	26S protease regulatory subunit 8 OS=Homo sapiens GN=PSMC5 PE=1 SV=1	PSMC5	sp|P62195|PRS8_HUMAN	46 kDa	2	0	2	0	2	2	1
300	60S ribosomal protein L27 OS=Homo sapiens GN=RPL27 PE=1 SV=2	RPL27	sp|P61353|RL27_HUMAN	16 kDa	2	0	2	0	2	2	1
303	Peroxisomal acyl-coenzyme A oxidase 1 OS=Homo sapiens GN=ACOX1 PE=1 SV=3	ACOX1	sp|Q15067|ACOX1_HUMAN	74 kDa	2	0	2	0	2	2	1
308	Proteasome subunit alpha type-3 OS=Homo sapiens GN=PSMA3 PE=1 SV=2	PSMA3	sp|P25788|PSA3_HUMAN	28 kDa	2	0	2	0	2	2	1
309.1	ERO1-like protein alpha OS=Homo sapiens GN=ERO1A PE=1 SV=2	ERO1A	sp|Q96HE7|ERO1A_HUMAN	54 kDa	2	0	1	0	2	2	1
310	Short-chain dehydrogenase/reductase family 9C member 7 OS=Homo sapiens GN=SDR9C7 PE=1 SV=1	SDR9C7	sp|Q8NEX9|DR9C7_HUMAN	35 kDa	2	0	2	0	2	2	1
311	(Reversed) Cardiomyopathy-associated protein 5 OS=Homo sapiens GN=CMYA5 PE=1 SV=3	CMYA5	Reversed_sp|Q8N3K9|CMYA5_HUMAN	449 kDa	2	0	2	0	2	2	1
315	Thioredoxin domain-containing protein 5 OS=Homo sapiens GN=TXNDC5 PE=1 SV=2	TXNDC5	sp|Q8NBS9|TXND5_HUMAN	48 kDa	2	0	2	0	2	2	1
319	Cytochrome P450 4F22 OS=Homo sapiens GN=CYP4F22 PE=2 SV=1	CYP4F22	sp|Q6NT55|CP4FN_HUMAN	62 kDa	2	0	2	0	2	2	1
336	Protein FAM26D OS=Homo sapiens GN=FAM26D PE=2 SV=1	FAM26D	sp|Q5JW98|FA26D_HUMAN	35 kDa	2	0	2	0	2	2	1
337	Retroviral-like aspartic protease 1 OS=Homo sapiens GN=ASPRV1 PE=1 SV=1	ASPRV1	sp|Q53RT3|APRV1_HUMAN	37 kDa	2	0	2	0	2	2	1
346	Small nuclear ribonucleoprotein Sm D3 OS=Homo sapiens GN=SNRPD3 PE=1 SV=1	SNRPD3	sp|P62318|SMD3_HUMAN	14 kDa	2	0	2	0	2	2	1
348	(Reversed) Low-density lipoprotein receptor-related protein 4 OS=Homo sapiens GN=LRP4 PE=1 SV=4	LRP4	Reversed_sp|O75096|LRP4_HUMAN	212 kDa	2	0	2	0	2	2	1
362	40S ribosomal protein S13 OS=Homo sapiens GN=RPS13 PE=1 SV=2	RPS13	sp|P62277|RS13_HUMAN	17 kDa	2	0	2	0	2	2	1
364	Corneodesmosin OS=Homo sapiens GN=CDSN PE=1 SV=3	CDSN	sp|Q15517|CDSN_HUMAN	52 kDa	2	0	2	0	2	2	1
365	Ras-related protein Rab-11A OS=Homo sapiens GN=RAB11A PE=1 SV=3	RAB11A	sp|P62491|RB11A_HUMAN (+1)	24 kDa	2	0	2	0	2	2	1
368	Dynein light chain 1, cytoplasmic OS=Homo sapiens GN=DYNLL1 PE=1 SV=1	DYNLL1	sp|P63167|DYL1_HUMAN	10 kDa	2	0	2	0	2	2	1
369	Ethylmalonyl-CoA decarboxylase OS=Homo sapiens GN=ECHDC1 PE=1 SV=2	ECHDC1	sp|Q9NTX5|ECHD1_HUMAN	34 kDa	2	0	2	0	2	2	1
371	Cornifin-B OS=Homo sapiens GN=SPRR1B PE=1 SV=2	SPRR1B	sp|P22528|SPR1B_HUMAN (+1)	10 kDa	2	0	2	0	2	2	1
376	(Reversed) WD repeat and FYVE domain-containing protein 3 OS=Homo sapiens GN=WDFY3 PE=1 SV=2	WDFY3	Reversed_sp|Q8IZQ1|WDFY3_HUMAN	395 kDa	2	0	2	0	2	2	1
377	Neuronal pentraxin-1 OS=Homo sapiens GN=NPTX1 PE=2 SV=2	NPTX1	sp|Q15818|NPTX1_HUMAN	47 kDa	2	0	1	0	2	2	1
386	Probable Xaa-Pro aminopeptidase 3 OS=Homo sapiens GN=XPNPEP3 PE=1 SV=1	XPNPEP3	sp|Q9NQH7|XPP3_HUMAN	57 kDa	2	0	1	0	2	2	1
1.2	Acetyl-CoA carboxylase 2 OS=Homo sapiens GN=ACACB PE=1 SV=3	ACACB	sp|O00763|ACACB_HUMAN	277 kDa	95	51	57	32	1.95775	139	71
74	Transmembrane protein 263 OS=Homo sapiens GN=TMEM263 PE=1 SV=1	TMEM263	sp|Q8WUH6|TM263_HUMAN	12 kDa	12	8	12	8	1.92308	25	13
75	Arginine and glutamate-rich protein 1 OS=Homo sapiens GN=ARGLU1 PE=1 SV=1	ARGLU1	sp|Q9NWB6|ARGL1_HUMAN	33 kDa	12	7	10	5	1.875	15	8
88.2	Histone H2A type 1-B/E OS=Homo sapiens GN=HIST1H2AB PE=1 SV=2	HIST1H2AB	sp|P04908|H2A1B_HUMAN (+2)	14 kDa	7	3	1	0	1.83333	11	6
62	Heat shock protein beta-1 OS=Homo sapiens GN=HSPB1 PE=1 SV=2	HSPB1	sp|P04792|HSPB1_HUMAN	23 kDa	13	9	13	9	1.81818	20	11
165	Serine/arginine-rich splicing factor 11 OS=Homo sapiens GN=SRSF11 PE=1 SV=1	SRSF11	sp|Q05519|SRS11_HUMAN	54 kDa	5	3	5	3	1.75	7	4
185	14-3-3 protein epsilon OS=Homo sapiens GN=YWHAE PE=1 SV=1	YWHAE	sp|P62258|1433E_HUMAN	29 kDa	5	3	3	3	1.66667	5	3
4	Pyruvate carboxylase, mitochondrial OS=Homo sapiens GN=PC PE=1 SV=2	PC	sp|P11498|PYC_HUMAN	130 kDa	173	102	173	101	1.62782	433	266
8.2	(CONTAMINANT) Streptavidin V2 precursor (SA V2)		CONTAM_SAV2_STRVL	19 kDa	83	52	23	17	1.59932	467	292
48.1	Glyceraldehyde-3-phosphate dehydrogenase OS=Homo sapiens GN=GAPDH PE=1 SV=3	GAPDH	sp|P04406|G3P_HUMAN	36 kDa	19	12	17	11	1.58824	27	17
1.1	Acetyl-CoA carboxylase 1 OS=Homo sapiens GN=ACACA PE=1 SV=2	ACACA	sp|Q13085|ACACA_HUMAN	266 kDa	317	192	278	173	1.58547	742	468
126.1	Histone H3.1 OS=Homo sapiens GN=HIST1H3A PE=1 SV=2	HIST1H3A	sp|P68431|H31_HUMAN	15 kDa	7	6	1	0	1.57143	11	7
105.1	Histone H2B type 1-D OS=Homo sapiens GN=HIST1H2BD PE=1 SV=2	HIST1H2BD	sp|P58876|H2B1D_HUMAN	14 kDa	6	5	0	0	1.55556	14	9
32	Plectin OS=Homo sapiens GN=PLEC PE=1 SV=3	PLEC	sp|Q15149|PLEC_HUMAN	532 kDa	27	18	20	16	1.52632	29	19
8.1	(CONTAMINANT) Streptavidin V1 precursor (SA V1)		CONTAM_SAV1_STRVL	19 kDa	109	72	49	37	1.50405	743	494
104.2	Ras-related protein Rab-14 OS=Homo sapiens GN=RAB14 PE=1 SV=4	RAB14	sp|P61106|RAB14_HUMAN	24 kDa	3	2	1	1	1.5	3	2
233	Serine/arginine repetitive matrix protein 1 OS=Homo sapiens GN=SRRM1 PE=1 SV=2	SRRM1	sp|Q8IYB3|SRRM1_HUMAN	102 kDa	3	2	3	2	1.5	3	2
347	Serum paraoxonase/lactonase 3 OS=Homo sapiens GN=PON3 PE=1 SV=3	PON3	sp|Q15166|PON3_HUMAN	40 kDa	2	1	2	1	1.5	3	2
129	40S ribosomal protein S2 OS=Homo sapiens GN=RPS2 PE=1 SV=2	RPS2	sp|P15880|RS2_HUMAN	31 kDa	7	6	7	6	1.5	9	6
12	Methylcrotonoyl-CoA carboxylase subunit alpha, mitochondrial OS=Homo sapiens GN=MCCC1 PE=1 SV=3	MCCC1	sp|Q96RQ3|MCCA_HUMAN	80 kDa	80	54	79	54	1.40881	224	159
144	Biotin--protein ligase OS=Homo sapiens GN=HLCS PE=1 SV=1	HLCS	sp|P50747|BPL1_HUMAN	81 kDa	6	4	6	4	1.4	7	5
203	40S ribosomal protein S9 OS=Homo sapiens GN=RPS9 PE=1 SV=3	RPS9	sp|P46781|RS9_HUMAN	23 kDa	4	3	4	3	1.33333	4	3
211.1	Proteasome subunit alpha type-7 OS=Homo sapiens GN=PSMA7 PE=1 SV=1	PSMA7	sp|O14818|PSA7_HUMAN	28 kDa	4	3	3	2	1.33333	4	3
213	Protein disulfide-isomerase A6 OS=Homo sapiens GN=PDIA6 PE=1 SV=1	PDIA6	sp|Q15084|PDIA6_HUMAN	48 kDa	4	3	4	3	1.33333	4	3
114	Plakophilin-3 OS=Homo sapiens GN=PKP3 PE=1 SV=1	PKP3	sp|Q9Y446|PKP3_HUMAN	87 kDa	8	5	8	5	1.33333	8	6
23	Junction plakoglobin OS=Homo sapiens GN=JUP PE=1 SV=3	JUP	sp|P14923|PLAK_HUMAN	82 kDa	35	30	30	28	1.31915	62	47
205	Thioredoxin OS=Homo sapiens GN=TXN PE=1 SV=3	TXN	sp|P10599|THIO_HUMAN	12 kDa	4	4	4	4	1.25	5	4
126.3	Histone H3.3 OS=Homo sapiens GN=H3F3A PE=1 SV=2	H3F3A	sp|P84243|H33_HUMAN	15 kDa	6	7	0	1	1.25	10	8
105.2	Histone H2B type 1-A OS=Homo sapiens GN=HIST1H2BA PE=1 SV=3	HIST1H2BA	sp|Q96A08|H2B1A_HUMAN	14 kDa	3	3	0	0	1.2	6	5
154	40S ribosomal protein S3a OS=Homo sapiens GN=RPS3A PE=1 SV=2	RPS3A	sp|P61247|RS3A_HUMAN	30 kDa	5	5	5	5	1.16667	7	6
94.2	14-3-3 protein theta OS=Homo sapiens GN=YWHAQ PE=1 SV=1	YWHAQ	sp|P27348|1433T_HUMAN	28 kDa	7	5	2	3	1.14286	8	7
126.2	Histone H3.2 OS=Homo sapiens GN=HIST2H3A PE=1 SV=3	HIST2H3A	sp|Q71DI3|H32_HUMAN	15 kDa	6	7	0	1	1.11111	10	9
	No Change
70	Peroxiredoxin-1 OS=Homo sapiens GN=PRDX1 PE=1 SV=1	PRDX1	sp|Q06830|PRDX1_HUMAN	22 kDa	12	10	8	7	1.07692	13	14
81.1	Peptidyl-prolyl cis-trans isomerase A OS=Homo sapiens GN=PPIA PE=1 SV=2	PPIA	sp|P62937|PPIA_HUMAN	18 kDa	11	12	8	10	1.05	20	21
19.1	Alpha-actinin-4 OS=Homo sapiens GN=ACTN4 PE=1 SV=2	ACTN4	sp|O43707|ACTN4_HUMAN	105 kDa	29	33	18	16	1.025	40	41
273	Titin OS=Homo sapiens GN=TTN PE=1 SV=4	TTN	sp|Q8WZ42|TITIN_HUMAN	3816 kDa	2	2	2	2	1	2	2
284.1	Histidine--tRNA ligase, cytoplasmic OS=Homo sapiens GN=HARS PE=1 SV=2	HARS	sp|P12081|SYHC_HUMAN	57 kDa	2	1	1	1	1	2	2
286.1	Serine/threonine-protein phosphatase 2A 55 kDa regulatory subunit B alpha isoform OS=Homo sapiens GN=PPP2R2A PE=1 SV=1	PPP2R2A	sp|P63151|2ABA_HUMAN	52 kDa	2	2	1	0	1	2	2
302	Synaptic vesicle membrane protein VAT-1 homolog OS=Homo sapiens GN=VAT1 PE=1 SV=2	VAT1	sp|Q99536|VAT1_HUMAN	42 kDa	2	2	2	2	1	2	2
306	60S ribosomal protein L17 OS=Homo sapiens GN=RPL17 PE=1 SV=3	RPL17	sp|P18621|RL17_HUMAN	21 kDa	2	2	2	2	1	2	2
325	Propionyl-CoA carboxylase beta chain, mitochondrial OS=Homo sapiens GN=PCCB PE=1 SV=3	PCCB	sp|P05166|PCCB_HUMAN	58 kDa	2	2	2	2	1	2	2
328	40S ribosomal protein S14 OS=Homo sapiens GN=RPS14 PE=1 SV=3	RPS14	sp|P62263|RS14_HUMAN	16 kDa	2	2	2	2	1	2	2
329	Peroxiredoxin-5, mitochondrial OS=Homo sapiens GN=PRDX5 PE=1 SV=4	PRDX5	sp|P30044|PRDX5_HUMAN	22 kDa	2	2	2	2	1	2	2
342	60S ribosomal protein L8 OS=Homo sapiens GN=RPL8 PE=1 SV=2	RPL8	sp|P62917|RL8_HUMAN	28 kDa	2	2	2	2	1	2	2
363	Splicing factor, proline- and glutamine-rich OS=Homo sapiens GN=SFPQ PE=1 SV=2	SFPQ	sp|P23246|SFPQ_HUMAN	76 kDa	2	2	1	1	1	2	2
380	Isocitrate dehydrogenase [NADP], mitochondrial OS=Homo sapiens GN=IDH2 PE=1 SV=2	IDH2	sp|P48735|IDHP_HUMAN	51 kDa	2	2	1	2	1	2	2
228	Transaldolase OS=Homo sapiens GN=TALDO1 PE=1 SV=2	TALDO1	sp|P37837|TALDO_HUMAN	38 kDa	3	3	3	3	1	3	3
240	40S ribosomal protein S16 OS=Homo sapiens GN=RPS16 PE=1 SV=2	RPS16	sp|P62249|RS16_HUMAN	16 kDa	3	3	3	3	1	3	3
248	Malate dehydrogenase, mitochondrial OS=Homo sapiens GN=MDH2 PE=1 SV=3	MDH2	sp|P40926|MDHM_HUMAN	36 kDa	3	3	3	3	1	3	3
189.1	Lamin-B1 OS=Homo sapiens GN=LMNB1 PE=1 SV=2	LMNB1	sp|P20700|LMNB1_HUMAN	66 kDa	4	4	3	3	1	4	4
209	Citrate synthase, mitochondrial OS=Homo sapiens GN=CS PE=1 SV=2	CS	sp|O75390|CISY_HUMAN	52 kDa	4	4	4	4	1	4	4
324	40S ribosomal protein S20 OS=Homo sapiens GN=RPS20 PE=1 SV=1	RPS20	sp|P60866|RS20_HUMAN	13 kDa	2	3	2	3	1	4	4
178	Actin-related protein 2/3 complex subunit 4 OS=Homo sapiens GN=ARPC4 PE=1 SV=3	ARPC4	sp|P59998|ARPC4_HUMAN	20 kDa	5	5	5	5	1	5	5
127	Gelsolin OS=Homo sapiens GN=GSN PE=1 SV=1	GSN	sp|P06396|GELS_HUMAN	86 kDa	7	6	7	6	1	7	7
94.1	14-3-3 protein beta/alpha OS=Homo sapiens GN=YWHAB PE=1 SV=3	YWHAB	sp|P31946|1433B_HUMAN	28 kDa	7	5	2	2	1	8	8
27.4	Beta-actin-like protein 2 OS=Homo sapiens GN=ACTBL2 PE=1 SV=2	ACTBL2	sp|Q562R1|ACTBL_HUMAN	42 kDa	9	9	0	0	1	20	20
121	Hornerin OS=Homo sapiens GN=HRNR PE=1 SV=2	HRNR	sp|Q86YZ3|HORN_HUMAN	282 kDa	7	8	7	8	0.923077	13	12
49	ATP synthase subunit alpha, mitochondrial OS=Homo sapiens GN=ATP5A1 PE=1 SV=1	ATP5A1	sp|P25705|ATPA_HUMAN	60 kDa	17	16	17	15	0.909091	22	20
